# Supplementary material for: Physiology, functional genomics, and proteomics of Verruconatronum alginivorum gen. nov., sp. nov., the first isolated haloalkaliphile within Verrucomicrobiota, representing a new family, Verruconatronumaceae fam. nov
Source: Appl Environ Microbiol. 2026 May 11;92(6):e00475-26. doi: 10.1128/aem.00475-26 (PMC13274419; doi:10.1128/aem.00475-26)
Supplement: Supplemental tables — Tables S1 to S6. [file aem.00475-26-s0002.xlsx]

## Sheet: Table of Contents
Table of contents
Table S1	List of genomes used for ancestral reconstruction, indicating NCBI accession number, estimated completeness and contamination, taxonomy.
Table S2	Polar lipids fatty acid profile of strain AB-alg1 T (grown with alginate at pH 9.5 and 0.6 M total Na + , 30 oC until mid-exponential growth phase) in comparison to the closest relatives in the order Opitutales. Values above 5 % are in bold.
Table S3	Comparative proteomics results for cell proteins of AB-alg1 grown on alginate, mannose and sucrose. Differentially expressed genes are highlighted with darker shading. The table also shows gene coordinates, the presence of a signal peptide, the number of transmembrane helixes, the automated protein annotation, and the FragPipe probabilty of identification. P-values and log2 fold differences in ex…
Table S4	Representation of alginate lyase and GH88 genes in genomes and metagenome-assembled genomes of representatives of the order Opitutales.
Table S5	Orthogroups used for ancestral reconstructions of alginate-utilization gene transfer in AB-alg1.
Table S6	Python scipts used for proteomics statistics (leading to Figure 4)

## Sheet: Table S1
Table S1
accession	genome_name	checkm2_completeness	checkm2_contamination	gtdb_taxonomy	ncbi_country	ncbi_isolation_source
GCA_000186345.1	g0002	99.97	0.82	d__Bacteria;p__Planctomycetota;c__Planctomycetia;o__Isosphaerales;f__Isosphaeraceae;g__Isosphaera;s__Isosphaera pallida	USA: Oregon	algal mat from Kah-nee-tah hot spring
GCA_007859875.1	g0019	99.68	3.01	d__Bacteria;p__Planctomycetota;c__Planctomycetia;o__Pirellulales;f__Pirellulaceae;g__Crateriforma;s__Crateriforma conspicua	Italy: Panarea	red biofilm from hot lake
GCA_000196115.1	g0003	99.96	2.85	d__Bacteria;p__Planctomycetota;c__Planctomycetia;o__Pirellulales;f__Pirellulaceae;g__Rhodopirellula;s__Rhodopirellula baltica	none	none
GCA_001642955.1	g0004	99.99	2.07	d__Bacteria;p__Planctomycetota;c__Planctomycetia;o__Pirellulales;f__Pirellulaceae;g__Rubripirellula;s__Rubripirellula obstinata	Portugal: Porto; Foz	macro-algae
GCA_007745435.1	g0018	99.56	0.27	d__Bacteria;p__Planctomycetota;c__Planctomycetia;o__Planctomycetales;f__Planctomycetaceae;g__Calycomorphotria;s__Calycomorphotria hydatis	Germany: Braunschweig	sediment
GCA_937875495.1	g0061	94.94	1.09	d__Bacteria;p__Verrucomicrobiota;c__CALLYA01;o__CALLYA01;f__CALLYA01;g__CALLYA01;s__CALLYA01 sp937875495	none	food production metagenome
GCA_026417735.1	g0038	96.8	0.3	d__Bacteria;p__Verrucomicrobiota;c__Verrucomicrobiae;o__Opitutales;f__T3Sed10-336;g__PXDC01;s__PXDC01 sp003558065	Malaysia: Sungkai; Perak	alkaline hot spring water
GCA_902462865.1	g0053	97.89	0.23	d__Bacteria;p__Verrucomicrobiota;c__Lentisphaeria;o__Victivallales;f__Victivallaceae;g__CAAGED01;s__CAAGED01 sp900768505	none	human gut
GCA_028293625.1	g990072	96.4	1.85	d__Bacteria;p__Verrucomicrobiota;c__Verrucomicrobiae;o__Chthoniobacterales;f__Chthoniobacteraceae;g__CAIURC01;s__CAIURC01 sp028293625	USA:Wyoming	burned soil
GCA_019244415.1	g0027	92.57	2.17	d__Bacteria;p__Verrucomicrobiota;c__Verrucomicrobiae;o__Chthoniobacterales;f__UBA10450;g__AV69;s__AV69 sp019244415	Brazil: Minas Gerais	Rock nearby Barbacenia macrantha specimens
GCA_020849895.1	g0032	94.39	0.16	d__Bacteria;p__Verrucomicrobiota;c__Verrucomicrobiae;o__JABWAM01;f__JABWAM01;g__JABWAM01;s__JABWAM01 sp020849895	Sweden: Sjolunda WWTP	Partial nitritation anammox bioreactor
GCA_026646655.1	g990070	94.29	1.89	d__Bacteria;p__Verrucomicrobiota;c__Verrucomicrobiae;o__JADLBR01;f__JADLBR01;g__JADLBR01;s__JADLBR01 sp020847615	China: Nanjing	Laboratory-scale bioreactor
GCA_020718645.1	g0028	94.06	0.2	d__Bacteria;p__Verrucomicrobiota;c__Verrucomicrobiae;o__JADLBR01;f__JAIBCM01;g__DYRQ01;s__DYRQ01 sp020718645	Italy: Frasassi cave	biofilm from sulfidic cave
GCA_018652875.1	g0025	94.24	1.9	d__Bacteria;p__Verrucomicrobiota;c__Verrucomicrobiae;o__Limisphaerales;f__AAA164-E04;g__AAA164-E04;s__AAA164-E04 sp000383715	Canada: Vancouver; Saanich Inlet	hypoxic seawater
GCA_945861535.1	g990079	96.56	1.92	d__Bacteria;p__Verrucomicrobiota;c__Verrucomicrobiae;o__Limisphaerales;f__BJHT01;g__BJHT01;s__BJHT01 sp945861535	none	Freshwater lake
GCA_945877805.1	g0063	96.12	1.94	d__Bacteria;p__Verrucomicrobiota;c__Verrucomicrobiae;o__Methylacidiphilales;f__CAMAQI01;g__CAMAQI01;s__CAMAQI01 sp945877805	none	Freshwater lake
GCA_900105685.1	g990074	99.92	0.16	d__Bacteria;p__Verrucomicrobiota;c__Verrucomicrobiae;o__Methylacidiphilales;f__GAS474;g__GAS474;s__GAS474 sp900105685	USA: Harvard Forest; Massachusetts	none
GCA_934613415.1	g0058	96.37	0.19	d__Bacteria;p__Verrucomicrobiota;c__Verrucomicrobiae;o__Opitutales;f__CAG-312;g__CAKUIA01;s__CAKUIA01 sp934613415	none	human feces
GCA_934660865.1	g0059	96.54	0.03	d__Bacteria;p__Verrucomicrobiota;c__Verrucomicrobiae;o__Opitutales;f__CAG-312;g__CAKUIA01;s__CAKUIA01 sp934660865	none	human feces
GCA_949287935.1	g990081	95.67	0	d__Bacteria;p__Verrucomicrobiota;c__Verrucomicrobiae;o__Opitutales;f__CAG-312;g__CALXQW01;s__CALXQW01 sp944390805	none	metagenome
GCA_959023395.1	g990082	97.76	0	d__Bacteria;p__Verrucomicrobiota;c__Verrucomicrobiae;o__Opitutales;f__CAG-312;g__Merdousia;s__Merdousia sp900545705	none	human feces metagenome
GCA_913049555.1	g0056	95.29	0.84	d__Bacteria;p__Verrucomicrobiota;c__Verrucomicrobiae;o__Opitutales;f__CAJWYM01;g__CAJWYM01;s__CAJWYM01 sp913049555	none	marine metagenome
GCA_016595555.1	g0022	97.63	0.15	d__Bacteria;p__Verrucomicrobiota;c__Verrucomicrobiae;o__Opitutales;f__Cerasicoccaceae;g__Cerasicoccus;s__Cerasicoccus arenae	none	China: Weihai
GCA_030432235.1	g990073	95.91	1.26	d__Bacteria;p__Verrucomicrobiota;c__Verrucomicrobiae;o__Opitutales;f__Cerasicoccaceae;g__JAUIHT01;s__JAUIHT01 sp030432235	South Korea	biofloc rearing seawater
GCA_014230085.1	g990068	97.78	0.02	d__Bacteria;p__Verrucomicrobiota;c__Verrucomicrobiae;o__Opitutales;f__Cerasicoccaceae;g__Ruficoccus;s__Ruficoccus amylovorans	Taiwan	fermenter
GCA_001872735.1	g0006	98.92	0	d__Bacteria;p__Verrucomicrobiota;c__Verrucomicrobiae;o__Opitutales;f__CG1-02-43-26;g__CG1-02-43-26;s__CG1-02-43-26 sp001872735	USA: Crystal Geyser near Green River; Utah	groundwater filtered through a a 3.0 um filter and then through a 0.2 um filter
GCA_027257905.1	g0039	99.88	0	d__Bacteria;p__Verrucomicrobiota;c__Verrucomicrobiae;o__Opitutales;f__Coraliomargaritaceae;g__Coraliomargarita_A;s__Coraliomargarita_A parva	China: Quanzhou	mangrove sediment
GCA_003185655.1	g990065	99.8	0.01	d__Bacteria;p__Verrucomicrobiota;c__Verrucomicrobiae;o__Opitutales;f__Coraliomargaritaceae;g__Coraliomargarita_B;s__Coraliomargarita_B sinensis	China: Weihai	sediment
GCA_000025905.1	g0001	100	0.01	d__Bacteria;p__Verrucomicrobiota;c__Verrucomicrobiae;o__Opitutales;f__Coraliomargaritaceae;g__Coraliomargarita;s__Coraliomargarita akajimensis	none	none
GCA_007692545.1	g0016	92.62	6.61	d__Bacteria;p__Verrucomicrobiota;c__Verrucomicrobiae;o__Opitutales;f__Coraliomargaritaceae;g__UBA7441;s__UBA7441 sp007692545	Canada: Cariboo Plateau	alkaline salt lake
GCA_018673815.1	g0026	97.28	1.12	d__Bacteria;p__Verrucomicrobiota;c__Verrucomicrobiae;o__Opitutales;f__JABJCN01;g__JABJCN01;s__JABJCN01 sp018668635	Canada: Vancouver; Saanich Inlet	hypoxic seawater
GCA_913048125.1	g0055	91.6	0.62	d__Bacteria;p__Verrucomicrobiota;c__Verrucomicrobiae;o__Opitutales;f__JABJCN01;g__JABJCN01;s__JABJCN01 sp913048125	none	marine metagenome
GCA_013215165.1	g0020	97.24	0.12	d__Bacteria;p__Verrucomicrobiota;c__Verrucomicrobiae;o__Opitutales;f__JABSRG01;g__JABSRG01;s__JABSRG01 sp013215165	Pacific Ocean: North Pacific Gyre; Station ALOHA	ocean water from marine abyssalpelagic zone
GCA_028280845.1	g0041	97.74	1.52	d__Bacteria;p__Verrucomicrobiota;c__Verrucomicrobiae;o__Opitutales;f__JABSRG01;g__JANQKZ01;s__JANQKZ01 sp028280845	Australia: Heron Island	Coral skeleton
GCA_028285755.1	g0042	97.16	0.27	d__Bacteria;p__Verrucomicrobiota;c__Verrucomicrobiae;o__Opitutales;f__JAFGAQ01;g__JANQOQ01;s__JANQOQ01 sp028285755	Australia: Heron Island	Coral skeleton
GCA_029548565.1	g0044	97.07	0.4	d__Bacteria;p__Verrucomicrobiota;c__Verrucomicrobiae;o__Opitutales;f__JAKPNF01;g__JAKPNF01;s__JAKPNF01 sp029548565	Japan: Hokkaido	mesophilic anaerobic digester
GCA_027622665.1	g0040	93.53	0.13	d__Bacteria;p__Verrucomicrobiota;c__Verrucomicrobiae;o__Opitutales;f__MB11C04;g__GCA-2730975;s__GCA-2730975 sp014382645	Iran: Caspian Sea near Babolsar	Caspian sea 150 m depth
GCA_028821685.1	g0043	93.18	0.13	d__Bacteria;p__Verrucomicrobiota;c__Verrucomicrobiae;o__Opitutales;f__MB11C04;g__GCA-2730975;s__GCA-2730975 sp905612515	Antarctica: West Antarctic Peninsula	marine water
GCA_943789185.1	g990077	90.15	0.77	d__Bacteria;p__Verrucomicrobiota;c__Verrucomicrobiae;o__Opitutales;f__MB11C04;g__MB11C04;s__MB11C04 sp002477515	none	marine water
GCA_020831585.1	g0031	98.5	0.05	d__Bacteria;p__Verrucomicrobiota;c__Verrucomicrobiae;o__Opitutales;f__Oceanipulchritudinaceae;g__JAFIGE01;s__JAFIGE01 sp020831585	Canada: Calgary	bioreactors innoculated with microbial mats from alkaline soda lake
GCA_020831485.1	g0029	96.82	0.46	d__Bacteria;p__Verrucomicrobiota;c__Verrucomicrobiae;o__Opitutales;f__Oceanipulchritudinaceae;g__JAFIGG01;s__JAFIGG01 sp020831485	Canada: Calgary	bioreactors innoculated with microbial mats from alkaline soda lake
GCA_010500615.1	g990067	99.42	0.81	d__Bacteria;p__Verrucomicrobiota;c__Verrucomicrobiae;o__Opitutales;f__Oceanipulchritudinaceae;g__Oceanipulchritudo;s__Oceanipulchritudo coccoides	China: Weihai	sediment from intertidal zone
GCA_903920165.1	g0054	92.24	0.58	d__Bacteria;p__Verrucomicrobiota;c__Verrucomicrobiae;o__Opitutales;f__Opitutaceae;g__CAIQQB01;s__CAIQQB01 sp903873805	none	lake water
GCA_018239845.1	g0024	99.05	0.78	d__Bacteria;p__Verrucomicrobiota;c__Verrucomicrobiae;o__Opitutales;f__Opitutaceae;g__CAIRCN01;s__CAIRCN01 sp018239845	China: Shenzhen	activated sludge
GCA_903902745.1	g990075	98.18	1.02	d__Bacteria;p__Verrucomicrobiota;c__Verrucomicrobiae;o__Opitutales;f__Opitutaceae;g__CAIUWA01;s__CAIUWA01 sp903902745	none	lake water
GCA_007695295.1	g0017	98.55	0.52	d__Bacteria;p__Verrucomicrobiota;c__Verrucomicrobiae;o__Opitutales;f__Opitutaceae;g__REEB01;s__REEB01 sp007695295	Canada : Cariboo Plateau	alkaline salt lake
GCA_002388665.1	g0008	99.29	0.16	d__Bacteria;p__Verrucomicrobiota;c__Verrucomicrobiae;o__Opitutales;f__Puniceicoccaceae;g__Puniceicoccus;s__Puniceicoccus sp002388665	none	saline water (ENVO:00002010); including plankton (ENVO:xxxxxxxx)
GCA_913056175.1	g0057	96.49	0.07	d__Bacteria;p__Verrucomicrobiota;c__Verrucomicrobiae;o__Opitutales;f__Puniceicoccaceae;g__Puniceicoccus;s__Puniceicoccus sp913056175	none	marine metagenome
GCA_020831535.1	g0030	92.86	0.69	d__Bacteria;p__Verrucomicrobiota;c__Verrucomicrobiae;o__Opitutales;f__T3Sed10-336;g__JAIUMY01;s__JAIUMY01 sp020831535	Canada: Calgary	bioreactors innoculated with microbial mats from alkaline soda lake
GCA_022565675.1	g0036	95.96	0.06	d__Bacteria;p__Verrucomicrobiota;c__Verrucomicrobiae;o__Opitutales;f__T3Sed10-336;g__JAIUMY01;s__JAIUMY01 sp020831535	Canada: Calgary	bioreactors innoculated with microbial mats from alkaline soda lake
GCA_022565335.1	g0035	91.72	0.73	d__Bacteria;p__Verrucomicrobiota;c__Verrucomicrobiae;o__Opitutales;f__T3Sed10-336;g__JAIUMY01;s__JAIUMY01 sp022565335	Canada: Calgary	bioreactors innoculated with microbial mats from alkaline soda lake
GCA_003558065.1	g0009	97.08	1.31	d__Bacteria;p__Verrucomicrobiota;c__Verrucomicrobiae;o__Opitutales;f__T3Sed10-336;g__PXDC01;s__PXDC01 sp003558065	Russia: Kulunda Steppe	hypersaline soda lake sediment
GCA_007119975.1	g0011	97.22	0.71	d__Bacteria;p__Verrucomicrobiota;c__Verrucomicrobiae;o__Opitutales;f__T3Sed10-336;g__PXDC01;s__PXDC01 sp003558065	Russia: Kulunda Steppe	hypersaline soda lake sediment
GCA_007129275.1	g0013	97.21	0.64	d__Bacteria;p__Verrucomicrobiota;c__Verrucomicrobiae;o__Opitutales;f__T3Sed10-336;g__PXDC01;s__PXDC01 sp003558065	Russia: Kulunda Steppe	hypersaline soda lake sediment
GCA_003559525.1	g0010	97.21	3.96	d__Bacteria;p__Verrucomicrobiota;c__Verrucomicrobiae;o__Opitutales;f__T3Sed10-336;g__PXDC01;s__PXDC01 sp007130045	Russia: Kulunda Steppe	hypersaline soda lake sediment
GCA_007125965.1	g0012	97.52	1.55	d__Bacteria;p__Verrucomicrobiota;c__Verrucomicrobiae;o__Opitutales;f__T3Sed10-336;g__PXDC01;s__PXDC01 sp007130045	Russia: Kulunda Steppe	hypersaline soda lake sediment
GCA_007130045.1	g0014	96.73	0.71	d__Bacteria;p__Verrucomicrobiota;c__Verrucomicrobiae;o__Opitutales;f__T3Sed10-336;g__PXDC01;s__PXDC01 sp007130045	Russia: Kulunda Steppe	hypersaline soda lake sediment
GCA_007132315.1	g0015	92.99	1.94	d__Bacteria;p__Verrucomicrobiota;c__Verrucomicrobiae;o__Opitutales;f__T3Sed10-336;g__SLOW01;s__SLOW01 sp007132315	Russia: Kulunda Steppe	hypersaline soda lake sediment
GCA_002336265.1	g0007	95.28	0.01	d__Bacteria;p__Verrucomicrobiota;c__Verrucomicrobiae;o__Opitutales;f__UBA1977;g__UBA1977;s__UBA1977 sp002313355	none	saline water (ENVO:00002010); including plankton (ENVO:xxxxxxxx)
GCA_021772565.1	g0034	95.34	0.37	d__Bacteria;p__Verrucomicrobiota;c__Verrucomicrobiae;o__Opitutales;f__UBA2987;g__JAJFLR01;s__JAJFLR01 sp021772565	Norway: Oslofjord Tunnel	subsea tunnel biofilm collected in 2016; 2017; 2019 and 2020
GCA_021772515.1	g0033	93.77	0.26	d__Bacteria;p__Verrucomicrobiota;c__Verrucomicrobiae;o__Opitutales;f__UBA2987;g__JAJFLU01;s__JAJFLU01 sp021772515	Norway: Oslofjord Tunnel	subsea tunnel biofilm collected in 2016; 2017; 2019 and 2020
GCA_003226295.1	g990066	98.21	0.76	d__Bacteria;p__Verrucomicrobiota;c__Verrucomicrobiae;o__Opitutales;f__UBA2987;g__Moanabacter;s__Moanabacter tarae	Pacific Ocean: South Pacific Ocean	saline water including plankton
GCA_014529665.2	g0021	97.8	0.66	d__Bacteria;p__Verrucomicrobiota;c__Verrucomicrobiae;o__Opitutales;f__UBA2995;g__UBA2995;s__UBA2995 sp014529675	Israel	sea water
GCA_022824405.1	g0037	96.23	0.05	d__Bacteria;p__Verrucomicrobiota;c__Verrucomicrobiae;o__Opitutales;f__UBA2995;g__UBA2995;s__UBA2995 sp022824405	USA: Florida; Summerland Key	sponge tissue
GCA_027622555.1	g990071	95.8	0.64	d__Bacteria;p__Verrucomicrobiota;c__Verrucomicrobiae;o__Opitutales;f__UBA2995;g__UBA2995;s__UBA2995 sp027622555	Iran: Caspian Sea near Babolsar	Caspian sea 150 m depth
GCA_937919465.1	g0062	98.07	0.72	d__Bacteria;p__Verrucomicrobiota;c__Verrucomicrobiae;o__Opitutales;f__UBA3534;g__UBA3534;s__UBA3534 sp002376875	none	marine metagenome
GCA_031285745.1	g0051	92.19	0.86	d__Bacteria;p__Verrucomicrobiota;c__Verrucomicrobiae;o__Opitutales;f__UBA953;g__CALNBE01;s__CALNBE01 sp031285745	Kenya: Kajiado County	termite gut
GCA_945957395.1	g990080	96.11	0.14	d__Bacteria;p__Verrucomicrobiota;c__Verrucomicrobiae;o__Opitutales;f__UBA953;g__CAMFKE01;s__CAMFKE01 sp945957395	none	fish gut metagenome
GCA_944389335.1	g990078	98.77	0.04	d__Bacteria;p__Verrucomicrobiota;c__Verrucomicrobiae;o__Opitutales;f__UBA953;g__Spyradosoma;s__Spyradosoma merdigallinarum	none	chicken caecal content
not_assigned	g0064	99.32	1.62	d__Bacteria;p__Verrucomicrobiota;c__Verrucomicrobiae;o__Opitutales;f__Verruconatronaceae;g__Verruconatronum;s__Verruconatronum alginivorum	Russia: Kulunda Steppe	Alkaline soda lake water
GCA_026397915.1	g990069	94.14	0.86	d__Bacteria;p__Verrucomicrobiota;c__Verrucomicrobiae;o__Palsa-1439;f__CAIQCK01;g__CAIQCK01;s__CAIQCK01 sp026397915	France: Besse-et-Saint-Anastaise; Lac Pavin	lake water column
GCA_016871575.1	g0023	95.37	0.87	d__Bacteria;p__Verrucomicrobiota;c__Verrucomicrobiae;o__Palsa-1439;f__Palsa-1439;g__CAIKAP01;s__CAIKAP01 sp016871575	Tanzania: Lake Tanganyika; Mahale	freshwater lake
GCA_000020225.1	g0000	100	0.25	d__Bacteria;p__Verrucomicrobiota;c__Verrucomicrobiae;o__Verrucomicrobiales;f__Akkermansiaceae;g__Akkermansia;s__Akkermansia muciniphila	none	none
GCA_913048455.1	g990076	97.68	0.96	d__Bacteria;p__Verrucomicrobiota;c__Verrucomicrobiae;o__Verrucomicrobiales;f__DEV007;g__Arctic95D-9;s__Arctic95D-9 sp002323995	none	marine metagenome

## Sheet: Table S2
Table S2
Compound	Relative abundance (above 0.5 %)
		Puniceicoccaceae	Opitutaceae			Oceanipulchritudinaceae	Cortallomargaritaceae
	AB-alg1	Puniceicoccus	Cephalococcus	Pelagicoccus	Actomonas	Oceanipulchritudo	Corallomargarita
		vermicola	capnophilus	mobolis	lomoniglobus	coccoideds	akajimensis
C14:0	1.3	4.9	0.7	5.8	1.4	2.2	14.2
C15:0			3.1	5.9
C16:0	8	7.9	9.2	23.3	11.6	6.6	3.7
C17:0	1	7	0.5	2.1	1.7	6.2	1.8
C18:0	18.1	24.7				8.7	12.3
C19:0							4.1
C20:0							7.5
iC12:0				2	4.3
iC14:0	0.6	5.3	7.1	0.6	17.2		15.7
iC15:0			1.3			26.3
iC16:0	2.1	1.8	2.5	2.3	8.2	1.1	3.4
iC17:0			0.8			7.4
iC19:0						1.3
iC20:0						2.1
ai13:0					4.9
aiC15:0	35.2	30.9	58	29.8	15	4.5	2
aiC17:0	2.9	3.6	2.5	1.8	1.1	1.7
C15:1ω6C				2.6
C15:1ω7C				15.1
C15:1ω8C					1.6
C16:1ω5C			6.1		1.8
C16:1ω7C				12.7
C16:1ω9C					11
C17:1ω8C						3.1	1.3
C18:1ω9C	25			1.5			21.4
C20:1ω9C							1.4
11Me C18:1ω7C						2.4
3OH-C12:0	0.8
3OH-C13:0	0.6
i-3OH-C13:0					1.5	1.5
3OH-C14:0			2.5
i-3OH-C14:0					4.7
3OH-C15:0					1.1
i-3OH-C15:0						1.8
3OH-C16:0	0.6						1.8
3OH-C18:0	0.6

## Sheet: Table S3
Table S3							proteomics results				Volcano plot (alginate vs. Sucrose)
id	start	end	length (aa)	signal peptide	trans membrane helixes	strand	probability	alginate (%)	mannose (%)	sucrose (%)	P-value	log2(fold change)	author’s notes	automated annotation
pgaptmp_000001	439	4147	1236		1	-1								right-handed parallel beta-helix repeat-containing protein
pgaptmp_000002	4169	5120	317	SP		-1	0.979	0.002	0	0				hypothetical protein
pgaptmp_000003	5160	6123	321	SP	1	-1	0.979	0	0	0.002				hypothetical protein
pgaptmp_000004	6384	7182	266			-1								response regulator transcription factor
pgaptmp_000005	8095	8839	248		5	-1								MauE/DoxX family redox-associated membrane protein
pgaptmp_000006	9053	16688	2545	SP	1	-1	1	0	0	0.001				putative Ig domain-containing protein
pgaptmp_000007	17440	18397	319	SP		-1								hypothetical protein
pgaptmp_000008	19308	20805	499			1	1	0.013	0	0.005				sialidase family protein
pgaptmp_000009	20935	21220	95			-1								ABC-ATPase domain-containing protein
pgaptmp_000010	21243	24960	1239	LIPO		-1	1	0.002	0	0				sialidase family protein
pgaptmp_000011	25002	25695	231	PILIN	1	-1	0.947	0.003	0	0				type II secretion system protein
pgaptmp_000012	25721	28301	860	SP		-1	1	0.015	0	0				hypothetical protein
pgaptmp_000013	28481	32255	1258			-1	0.979	0.001	0	0.001				hypothetical protein
pgaptmp_000014	32406	33120	238	PILIN	1	-1	1	0.009	0	0.006				prepilin-type N-terminal cleavage/methylation domain-containing protein
pgaptmp_000015	33180	35760	860	SP		-1	1	0.011	0	0.008				hypothetical protein
pgaptmp_000016	35927	38171	748	TAT		-1								tail fiber domain-containing protein
pgaptmp_000017	38889	40503	538			-1	0.623	0.012	0	0				sialidase family protein
pgaptmp_000018	40890	42432	514			-1								glycosyl hydrolase family 32
pgaptmp_000019	42730	44200	490	SP		-1								sulfatase family protein
pgaptmp_000020	44484	46545	687	SP		-1	0.979	0.001	0	0				exo-alpha-sialidase
pgaptmp_000021	46558	47251	231	PILIN	1	-1	0.998	0.006	0	0				prepilin-type N-terminal cleavage/methylation domain-containing protein
pgaptmp_000022	47303	50129	942	SP	1	-1	1	0.007	0	0.006				hypothetical protein
pgaptmp_000023	50897	53333	812	SP		-1	1	0.003	0	0.001				exo-alpha-sialidase
pgaptmp_000024	53329	55084	585	TAT		-1	1	0.007	0	0.007				glycosyl hydrolase family 32
pgaptmp_000025	55127	56381	418	SP	1	-1	1	0.003	0	0.002				sialidase family protein
pgaptmp_000026	56529	58053	508		10	-1								tripartite tricarboxylate transporter permease
pgaptmp_000027	58106	59459	451	LIPO	3	-1	0.749	0.002	0	0				tripartite tricarboxylate transporter substrate-binding protein
pgaptmp_000028	59472	60687	405	SP		-1	1	0.027	0	0.006				sialidase family protein
pgaptmp_000029	61250	61613	121			1								hypothetical protein
pgaptmp_000030	61649	61898	83			1								hypothetical protein
pgaptmp_000031	62710	69106	2132			-1								RHS repeat-associated core domain-containing protein
pgaptmp_000032	69184	69730	182	SP		-1								hypothetical protein
pgaptmp_000033	69753	70503	250			-1								hypothetical protein
pgaptmp_000034	70840	71215	125	SP		-1								hypothetical protein
pgaptmp_000035	71409	71655	82			1	0.949	0	0	0.019				helix-turn-helix domain-containing protein
pgaptmp_000036	71952	73005	351			-1	0.979	0.002	0	0.002				LacI family DNA-binding transcriptional regulator
pgaptmp_000037	73119	73803	228			1	1	0	0	0.013				bifunctional 4-hydroxy-2-oxoglutarate aldolase/2-dehydro-3-deoxy-phosphogluconate aldolase
pgaptmp_000038	73815	74910	365			1	1	0	0	0.01				PfkB family carbohydrate kinase
pgaptmp_000039	75432	76077	215			1								transposase
pgaptmp_000040	76730	79466	912	SP		-1								right-handed parallel beta-helix repeat-containing protein
pgaptmp_000041	79490	82235	915	SP		-1	0.983	0.001	0	0.001				right-handed parallel beta-helix repeat-containing protein
pgaptmp_000042	82283	84932	883	SP		-1	0.983	0.002	0	0				right-handed parallel beta-helix repeat-containing protein
pgaptmp_000043	85115	86153	346			1								LacI family DNA-binding transcriptional regulator
pgaptmp_000044	86979	90300	1107		8	1	0.926	0.001	0	0.001				ABC transporter substrate-binding protein
pgaptmp_000045	90296	91490	398		5	1								ABC transporter permease
pgaptmp_000046	91499	93662	721			1	1	0.005	0	0.004				dipeptide ABC transporter ATP-binding protein
pgaptmp_000047	93782	95183	467	SP		-1	1	0.097	0	0.002	4.11038e-07	5.89224		hypothetical protein
pgaptmp_000048	95202	97473	757	SP	1	-1	1	0.021	0	0			Chondroitinase Family 29	hypothetical protein
pgaptmp_000049	97490	98384	298	SP	1	-1	1	0.168	0	0	0	17.3598		hypothetical protein
pgaptmp_000050	98486	99239	251	PILIN	1	-1	1	0.513	0	0	0	18.9698	Type II secretory pathway pseudopilin PulG	type II secretion system protein
pgaptmp_000051	99370	101191	607		15	1	1	0.073	0	0	1.02141e-14	16.161	Putative uronate transporter (sodium/glucose cotransporter family SLC5)	sodium:solute symporter family protein
pgaptmp_000052	101283	104883	1200	SP		1	1	0.027	0	0.001			Chondroitinase Family 29	DUF4955 domain-containing protein
pgaptmp_000053	106146	108183	679	SP		-1	1	0.399	0.256	0.006	1.22434e-07	6.15528		LamG-like jellyroll fold domain-containing protein
pgaptmp_000054	108312	109362	350			1	1	0.048	0	0				class I mannose-6-phosphate isomerase
pgaptmp_000055	109487	111881	798			-1	1	0.111	0	0	2.22045e-16	16.7657	Endo-alginate lyase Family 39 with Carbohydrate Binding Module Family 32,35,96	heparinase II/III domain-containing protein
pgaptmp_000056	111927	112689	254			-1	1	0.167	0	0	0	17.3519		SDR family NAD(P)-dependent oxidoreductase
pgaptmp_000057	113179	114262	361			-1	1	0.006	0	0.002				LacI family DNA-binding transcriptional regulator
pgaptmp_000058	114340	115357	339			1	1	0.074	0	0	9.32587e-15	16.1732		hydroxyacid dehydrogenase
pgaptmp_000059	115340	116171	277			1	1	0.108	0	0	2.22045e-16	16.7219		sugar phosphate isomerase/epimerase family protein
pgaptmp_000060	116269	118303	678	SP		1	1	0.097	0	0.001	3.12505e-08	6.43973	Exo-alginate lyase Family 15	heparinase II/III domain-containing protein
pgaptmp_000061	118862	121181	773	SP		-1	0.837	0	0	0.001				glycoside hydrolase domain-containing protein
pgaptmp_000062	121261	122026	255	SP	1	-1	1	0.008	0	0.009				hypothetical protein
pgaptmp_000063	122078	123653	525	SP		-1								hypothetical protein
pgaptmp_000064	123697	124792	365			-1								Gfo/Idh/MocA family protein
pgaptmp_000065	124933	125791	286			-1								hypothetical protein
pgaptmp_000066	125783	126413	210			-1								DapH/DapD/GlmU-related protein
pgaptmp_000067	126654	128040	462			-1	1	0.003	0	0.007				hypothetical protein
pgaptmp_000068	128203	129802	533	SP		-1								hypothetical protein
pgaptmp_000069	129825	130671	282	SP	2	-1	0.975	0.002	0	0				PEP-CTERM sorting domain-containing protein
pgaptmp_000070	130806	131313	169		4	1								hypothetical protein
pgaptmp_000071	131451	132834	461			-1								N-succinylarginine dihydrolase
pgaptmp_000072	132830	134312	494			-1	0.979	0.001	0	0.002				succinylglutamate-semialdehyde dehydrogenase
pgaptmp_000073	134334	135414	360			-1								arginine N-succinyltransferase
pgaptmp_000074	135462	136704	414			-1	1	0	0	0.004				hydrolase
pgaptmp_000075	137344	138481	379			-1								transposase
pgaptmp_000076	138479	138812	111			1								hypothetical protein
pgaptmp_000077	139055	139673	206			-1	1	0.091	0	0.078	0.841668	0.232443		nucleoside monophosphate kinase
pgaptmp_000078	139979	140732	251			1	1	0.014	0	0				hypothetical protein
pgaptmp_000079	140697	141495	266	LIPO	1	-1	1	0.01	0	0.009				N-acetylmuramoyl-L-alanine amidase
pgaptmp_000080	141679	142996	439		3	-1	1	0.008	0	0.007				type II secretion system F family protein
pgaptmp_000081	143040	144711	557			-1	1	0.024	0	0.034				GspE/PulE family protein
pgaptmp_000082	144725	145373	216	SP		-1	1	0.016	0	0.007				hypothetical protein
pgaptmp_000083	145392	147594	734	SP		-1	1	0.03	0	0.044				secretin N-terminal domain-containing protein
pgaptmp_000084	147649	148168	173		1	-1	1	0.036	0	0.022				hypothetical protein
pgaptmp_000085	148164	149511	449		1	-1	1	0.019	0	0.024				hypothetical protein
pgaptmp_000086	149680	150820	380		1	-1	1	0.002	0	0.006				general secretion pathway protein GspK
pgaptmp_000087	150857	151577	240		1	-1								pilus assembly FimT family protein
pgaptmp_000088	151612	152089	159	PILIN	1	-1	0.979	0.004	0	0.005				PulJ/GspJ family protein
pgaptmp_000089	152317	153547	410		10	1								FtsW/RodA/SpoVE family cell cycle protein
pgaptmp_000090	153644	155381	579			1	1	0.067	0	0.088	0.738239	-0.388861		Rne/Rng family ribonuclease
pgaptmp_000091	155693	156326	211	SP	1	-1								hypothetical protein
pgaptmp_000092	156751	157177	142			-1								PIN domain-containing protein
pgaptmp_000093	157189	157411	74			-1	0.908	0.01	0	0				type II toxin-antitoxin system VapB family antitoxin
pgaptmp_000094	158065	158443	126			-1	1	0.017	0	0.024				RNA recognition motif domain-containing protein
pgaptmp_000095	158661	158940	93			-1								hypothetical protein
pgaptmp_000096	159070	160981	637	SP		1								hypothetical protein
pgaptmp_000097	161053	168700	2549			1								putative Ig domain-containing protein
pgaptmp_000098	168824	170204	460		7	-1								NAD(P)(+) transhydrogenase (Re/Si-specific) subunit beta
pgaptmp_000099	170205	170484	93		3	-1								NAD(P) transhydrogenase subunit alpha
pgaptmp_000100	170480	171611	377			-1								Re/Si-specific NAD(P)(+) transhydrogenase subunit alpha
pgaptmp_000101	171795	172173	126			1								VOC family protein
pgaptmp_000102	172825	173617	264	SP		-1	1	0.005	0	0.003				ThuA domain-containing protein
pgaptmp_000103	173783	175286	501	SP		1								sulfatase
pgaptmp_000104	175487	176543	352		9	1								SLC13 family permease
pgaptmp_000105	176885	177527	214	SP		1								PEP-CTERM sorting domain-containing protein
pgaptmp_000106	177519	180213	898			1								alkaline phosphatase family protein
pgaptmp_000107	180209	181121	304			1								hypothetical protein
pgaptmp_000108	181461	183444	661	TAT		1								sulfatase-like hydrolase/transferase
pgaptmp_000109	183674	184478	268		4	1								ion transporter
pgaptmp_000110	184486	185413	309	SP		-1	0.979	0.002	0	0.002				CsgG/HfaB family protein
pgaptmp_000111	185661	186510	283			-1	1	0.034	0	0.089	0.240019	-1.36717		ATP phosphoribosyltransferase
pgaptmp_000112	186523	186787	88			-1	1	0.016	0	0.061	0.0958996	-1.93748		phosphoribosyl-ATP diphosphatase
pgaptmp_000114	187655	188363	236	LIPO		-1	1	0.021	0.185	0.026				hypothetical protein
pgaptmp_000115	188387	189716	443			-1	1	0.053	0	0.065	0.802793	-0.290592		Gfo/Idh/MocA family protein
pgaptmp_000116	189882	190698	272			1	0.978	0.005	0	0				helix-turn-helix domain-containing protein
pgaptmp_000117	191007	191292	95			1								helix-turn-helix domain-containing protein
pgaptmp_000118	191737	192916	393		1	1	1	0.007	0	0.012				HlyD family secretion protein
pgaptmp_000119	192902	194639	579		6	1	1	0.004	0	0.004				ABC transporter ATP-binding protein
pgaptmp_000120	196310	197066	252			-1	1	0.006	0	0.027				sugar phosphate isomerase/epimerase family protein
pgaptmp_000121	197136	198252	372			-1	1	0.013	0	0.031				Gfo/Idh/MocA family protein
pgaptmp_000122	198391	199195	268			1								helix-turn-helix domain-containing protein
pgaptmp_000123	199348	200137	263			-1	0.979	0	0	0.003				PIG-L deacetylase family protein
pgaptmp_000124	200192	201038	282			-1								sugar phosphate isomerase/epimerase family protein
pgaptmp_000125	201069	202095	342			-1								Gfo/Idh/MocA family protein
pgaptmp_000126	202110	203136	342			-1	0.471	0.004	0	0.002				Gfo/Idh/MocA family protein
pgaptmp_000127	203659	205120	487	SP		-1	1	0.15	0	0.169	0.883323	-0.170769		DegQ family serine endoprotease
pgaptmp_000128	205221	206169	316			-1	1	0.037	0	0.046				ribose-phosphate diphosphokinase
pgaptmp_000129	206183	207245	354			-1	1	0.024	0.123	0.045				UDP-3-O-(3-hydroxymyristoyl)glucosamine N-acyltransferase
pgaptmp_000130	207314	207884	190	SP	1	-1	1	0.521	0	0.225	0.297497	1.21227		OmpH family outer membrane protein
pgaptmp_000131	207906	210234	776	SP	1	-1	1	0.044	0	0.041				outer membrane protein assembly factor BamA
pgaptmp_000132	210259	211669	470			-1	1	0.012	0	0.021				replicative DNA helicase
pgaptmp_000133	211701	212190	163			-1	1	0.655	2.147	0.38	0.498597	0.787411		50S ribosomal protein L9
pgaptmp_000134	212245	212713	156			-1	1	0.215	0.28	0.196	0.909063	0.132907		single-stranded DNA-binding protein
pgaptmp_000135	212744	212999	85			-1	1	0.314	0.518	0.47	0.616569	-0.582639		30S ribosomal protein S6
pgaptmp_000136	212925	213642	239			-1	0.979	0	0	0.003				aminoacyl-tRNA hydrolase
pgaptmp_000137	213731	214370	213			-1	1	0.658	0.41	0.451	0.640352	0.543645		50S ribosomal protein L25
pgaptmp_000138	214574	215066	164	SP		1								hypothetical protein
pgaptmp_000139	215130	215616	162			-1								AAA family ATPase
pgaptmp_000140	215634	215976	114			-1								ArsR/SmtB family transcription factor
pgaptmp_000141	216006	216552	182		2	1	0.979	0.008	0	0.008				rhodanese-like domain-containing protein
pgaptmp_000142	216603	218835	744	SP	1	-1								glycoside hydrolase family 5 protein
pgaptmp_000143	218943	219261	106			-1								hypothetical protein
pgaptmp_000144	220253	223895	1214	SP		1	1	0.001	0	0.003				cellulase family glycosylhydrolase
pgaptmp_000145	224801	225950	383		1	-1								hypothetical protein
pgaptmp_000146	225997	227470	491	SP	1	-1								cellulase family glycosylhydrolase
pgaptmp_000147	227480	228938	486			-1								RICIN domain-containing protein
pgaptmp_000148	229169	231335	722	SP		-1	0.928	0	0	0.001				hypothetical protein
pgaptmp_000149	231471	234159	896	SP		-1	1	0.002	0	0				hypothetical protein
pgaptmp_000150	234363	235275	304			-1	1	0.009	0	0.015				helix-turn-helix transcriptional regulator
pgaptmp_000151	235434	237126	564			-1	0.965	0	0	0.001				FAD-dependent oxidoreductase
pgaptmp_000152	237269	237956	229	PILIN	1	-1								type II secretion system protein
pgaptmp_000153	238152	238914	254	SP	1	-1								PEP-CTERM sorting domain-containing protein
pgaptmp_000154	239132	240062	310		7	-1								carbohydrate ABC transporter permease
pgaptmp_000155	240262	241255	331		6	-1								carbohydrate ABC transporter permease
pgaptmp_000156	241251	242631	460			-1								ABC transporter substrate-binding protein
pgaptmp_000157	242806	245239	811	SP	13	-1								sodium:solute symporter family transporter
pgaptmp_000158	245570	248135	855	SP		-1								discoidin domain-containing protein
pgaptmp_000159	248201	249434	411			-1								hypothetical protein
pgaptmp_000160	249467	252068	867	SP		-1								discoidin domain-containing protein
pgaptmp_000161	252158	253109	317		3	-1	0.999	0.002	0	0.007				type II secretion system F family protein
pgaptmp_000162	253234	254656	474	LIPO	1	1								COG3014 family protein
pgaptmp_000163	254667	255096	143	LIPO		1	1	0.029	0	0.07	0.284409	-1.2456		YcfL family protein
pgaptmp_000164	255092	255725	211	LIPO		1	1	0.116	0.207	0.09	0.760104	0.3553		penicillin-binding protein activator LpoB
pgaptmp_000165	255943	256144	67			1	1	0.168	0	0.219	0.745258	-0.378054		30S ribosomal protein S18
pgaptmp_000166	256181	257165	328			1	1	0	0	0.007				L-threonylcarbamoyladenylate synthase
pgaptmp_000167	257661	259899	746		4	-1	1	0.158	0.233	0.12	0.733213	0.396621		GumC family protein
pgaptmp_000168	259909	260497	196	SP		-1	1	0.142	0	0.16	0.886728	-0.165751		polysaccharide biosynthesis/export family protein
pgaptmp_000169	260585	261788	401	SP		-1	1	0.399	0.652	0.494	0.791904	-0.307005		outer membrane beta-barrel protein
pgaptmp_000170	261843	262368	175	SP		-1	1	0.403	0	0.275	0.635957	0.550805		hypothetical protein
pgaptmp_000171	262556	264185	543		1	1	1	0.006	0	0.011				tetratricopeptide repeat protein
pgaptmp_000172	264171	265473	434		3	-1	1	0.002	0	0.005				hemolysin family protein
pgaptmp_000173	265551	266655	368			-1	1	0.043	0	0.093	0.345181	-1.09842		histidinol-phosphate transaminase
pgaptmp_000174	266865	268377	504		12	1	0.999	0.001	0	0.003				hypothetical protein
pgaptmp_000175	268407	269325	306			1								SDR family oxidoreductase
pgaptmp_000176	269321	270047	242			1								lipoyl protein ligase domain-containing protein
pgaptmp_000177	270139	270631	164	SP		-1	1	1.043	0.533	0.405	0.241259	1.36357		Spy/CpxP family protein refolding chaperone
pgaptmp_000178	270829	271735	302		7	-1	0.979	0	0	0.003				prepilin peptidase
pgaptmp_000179	271769	272327	186			-1	1	0.285	0.47	0.23	0.789626	0.310446		elongation factor P
pgaptmp_000180	272702	273629	309			-1	1	0.009	0	0.005				5'-3' exonuclease
pgaptmp_000181	273680	276176	832			-1	1	0.751	0.837	0.336	0.319444	1.15849		type II secretory pathway, component PulD
pgaptmp_000182	276382	277213	277		1	-1	1	0.151	0.158	0.072	0.354971	1.07632		hypothetical protein
pgaptmp_000183	277230	278205	325		1	-1	1	0.242	0	0.127	0.421583	0.935164		hypothetical protein
pgaptmp_000184	278217	279918	567			-1	1	0.099	0.077	0.079	0.77864	0.32708		pilus assembly protein PilM
pgaptmp_000185	280440	280989	183			1	1	0.008	0	0.008				NUDIX hydrolase
pgaptmp_000186	281087	282152	355			1	1	0.196	0	0.234	0.826901	-0.254455		pyruvate dehydrogenase (acetyl-transferring) E1 component subunit alpha
pgaptmp_000187	282197	283172	325			1	1	0.276	0.403	0.267	0.966952	0.0482103		alpha-ketoacid dehydrogenase subunit beta
pgaptmp_000188	283189	284548	453			1	1	0.309	0	0.265	0.851964	0.217144		pyruvate dehydrogenase complex dihydrolipoamide acetyltransferase
pgaptmp_000189	284622	285906	428			-1								DUF2851 family protein
pgaptmp_000190	286579	291031	1484	SP	1	1								WD40/YVTN/BNR-like repeat-containing protein
pgaptmp_000191	291189	292281	364	SP	1	1								Ig-like domain-containing protein
pgaptmp_000192	292468	293926	486	SP		1								hypothetical protein
pgaptmp_000193	294533	296141	536	SP		-1								PKD domain-containing protein
pgaptmp_000194	296214	296712	166			-1	0.975	0	0	0.005				NYN domain-containing protein
pgaptmp_000195	296841	297105	88			1	1	0.016	0	0.009				AbrB/MazE/SpoVT family DNA-binding domain-containing protein
pgaptmp_000196	297101	297503	134			1	0.979	0	0	0.006				PIN domain-containing protein
pgaptmp_000197	297537	298377	280	SP	1	-1	0.979	0.002	0	0.003				protein-disulfide reductase DsbD domain-containing protein
pgaptmp_000198	298659	299424	255		1	1								ABC transporter ATP-binding protein
pgaptmp_000199	299420	300215	265		6	1								ABC transporter permease
pgaptmp_000200	300383	301097	238	PILIN	1	-1								prepilin-type N-terminal cleavage/methylation domain-containing protein
pgaptmp_000201	301333	302209	292			1	1	0.014	0	0.018				sugar phosphate isomerase/epimerase family protein
pgaptmp_000202	302558	303596	346			-1	0.979	0.002	0	0				Gfo/Idh/MocA family protein
pgaptmp_000203	303745	304681	312			1	1	0.02	0	0.029				helix-turn-helix transcriptional regulator
pgaptmp_000204	304775	307070	765			-1								glycoside hydrolase domain-containing protein
pgaptmp_000205	307274	308267	331	SP	1	-1	1	0.013	0	0.002				hypothetical protein
pgaptmp_000206	308330	309104	258	PILIN	1	-1								type II secretion system protein
pgaptmp_000207	309220	310831	537	SP	1	-1	0.979	0.003	0	0.001				hypothetical protein
pgaptmp_000208	311621	312743	374			-1	1	0.002	0	0.004				phosphotransferase enzyme family protein
pgaptmp_000209	313036	314044	336			1	1	0.012	0	0.02				tryptophan--tRNA ligase
pgaptmp_000210	314194	315793	533			1								transposase
pgaptmp_000211	316034	316586	184			-1	1	0.023	0	0.041				hypoxanthine phosphoribosyltransferase
pgaptmp_000212	316578	317217	213			-1	0.979	0.003	0	0				hypothetical protein
pgaptmp_000213	317368	317569	67			-1								PIN domain-containing protein
pgaptmp_000214	318501	318900	133			-1								hypothetical protein
pgaptmp_000215	319052	319385	111			-1								PIN domain-containing protein
pgaptmp_000216	320118	320319	67			-1								PIN domain-containing protein
pgaptmp_000217	321017	323174	719	SP		-1								immunoglobulin domain-containing protein
pgaptmp_000218	323341	323974	211	SP	1	-1	1	0.145	0.414	0.152	0.956813	-0.0630128		PEP-CTERM sorting domain-containing protein
pgaptmp_000219	324023	325052	343	SP		-1	1	0.992	0.636	0.246	0.0842296	2.00915		hypothetical protein
pgaptmp_000220	325197	325890	231		1	-1	1	0.012	0	0.007				DUF1573 domain-containing protein
pgaptmp_000221	326558	326999	147	SP	1	1	0.973	0	0	0.005				rhodanese-like domain-containing protein
pgaptmp_000222	326971	327469	166		4	1								DoxX family protein
pgaptmp_000223	327539	328712	391			1	1	0.002	0	0.014				NAD(P)/FAD-dependent oxidoreductase
pgaptmp_000224	328756	328903	49		2	-1								lmo0937 family membrane protein
pgaptmp_000225	330962	331766	268			-1	0.961	0.003	0	0				class I SAM-dependent methyltransferase
pgaptmp_000226	332418	334860	814			-1	1	0.001	0	0.002				PAS domain S-box protein
pgaptmp_000227	335067	335862	265			1	1	0.008	0	0.023				hypothetical protein
pgaptmp_000228	335890	336769	293		3	1	0.979	0	0	0.003				mechanosensitive ion channel family protein
pgaptmp_000229	336947	337082	45			-1								hypothetical protein
pgaptmp_000230	337882	338839	319			-1								YheT family hydrolase
pgaptmp_000232	339147	340131	328			-1								sigma-70 family RNA polymerase sigma factor
pgaptmp_000233	340335	341826	497			-1	1	0.008	0	0.046				anthranilate synthase component I
pgaptmp_000234	341978	343625	549			-1	1	0.016	0	0.003				ATP-binding response regulator
pgaptmp_000235	343628	345419	597			-1	0.999	0.005	0	0.001				response regulator
pgaptmp_000236	345415	347032	539		2	-1	1	0.012	0	0.001				ATP-binding protein
pgaptmp_000237	347045	347636	197	SP		-1	0.995	0.007	0	0				YfiR family protein
pgaptmp_000238	347678	349685	669		1	-1	1	0.014	0	0				TonB-dependent receptor plug domain-containing protein
pgaptmp_000239	350028	351105	359			1								hypothetical protein
pgaptmp_000240	351101	351626	175			1								transposase
pgaptmp_000242	355827	356466	213			-1	0.979	0	0	0.004				alpha/beta hydrolase
pgaptmp_000243	356505	357495	330			-1	1	0.021	0	0.046				Ldh family oxidoreductase
pgaptmp_000244	357550	358255	235			-1	0.978	0.003	0	0				pseudouridine synthase
pgaptmp_000245	358574	359180	202			-1	1	0.014	0	0.004				Ig-like domain-containing protein
pgaptmp_000246	359185	361003	606	SP		-1	0.999	0.001	0	0.003				hypothetical protein
pgaptmp_000247	361084	361828	248	PILIN	1	-1								type II secretion system protein
pgaptmp_000248	361843	363337	498			-1	1	0.011	0	0.009				hypothetical protein
pgaptmp_000249	363272	365240	656	SP		-1	1	0.016	0	0.008				hypothetical protein
pgaptmp_000250	365421	366723	434		12	-1								TRAP transporter large permease
pgaptmp_000251	366751	367201	150		2	-1								TRAP transporter small permease
pgaptmp_000253	368061	368307	82	LIPO	1	-1								hypothetical protein
pgaptmp_000254	368314	369127	271			-1								SDR family NAD(P)-dependent oxidoreductase
pgaptmp_000255	369123	370194	357			-1	0.978	0	0	0.002				mannonate dehydratase
pgaptmp_000257	370812	371445	211			1								hypothetical protein
pgaptmp_000258	371366	373175	603			-1	1	0.003	0	0.013				DNRLRE domain-containing protein
pgaptmp_000259	373185	373818	211	SP		-1	1	0.017	0	0.022				discoidin domain-containing protein
pgaptmp_000260	373833	375798	655			-1	1	0	0	0.01				hypothetical protein
pgaptmp_000261	375814	376543	243			-1	1	0	0	0.006				hypothetical protein
pgaptmp_000262	376681	376987	102			-1								hypothetical protein
pgaptmp_000263	377603	381071	1156		1	-1								DNRLRE domain-containing protein
pgaptmp_000264	381213	381867	218			1	1	0.01	0	0.035				RraA family protein
pgaptmp_000266	382897	383959	354			-1	1	0.024	0	0.034				class II aldolase/adducin family protein
pgaptmp_000267	383955	384255	100			-1	0.978	0	0	0.008				EutN/CcmL family microcompartment protein
pgaptmp_000268	384251	384548	99			-1	0.999	0.021	0	0.015				EutN/CcmL family microcompartment protein
pgaptmp_000269	384558	386037	493			-1	1	0.051	0	0.057	0.884078	-0.169655		aldehyde dehydrogenase family protein
pgaptmp_000270	386112	386427	105			-1	1	0.007	0	0.015				EutN/CcmL family microcompartment protein
pgaptmp_000271	386433	386727	98			-1	1	0.236	0	0.188	0.777174	0.329305		BMC domain-containing protein
pgaptmp_000272	386790	387984	398			-1	1	0.017	0	0.015				acetate/propionate family kinase
pgaptmp_000273	388033	388312	93			-1	1	0.189	0	0.19	0.993258	-0.00983274		BMC domain-containing protein
pgaptmp_000274	388357	388627	90			-1	1	0.421	0	0.358	0.841668	0.232443		BMC domain-containing protein
pgaptmp_000276	390846	391614	256			1	1	0.005	0	0.006				DeoR/GlpR family DNA-binding transcription regulator
pgaptmp_000277	392012	393404	464			-1	1	0.004	0	0.008				Gfo/Idh/MocA family protein
pgaptmp_000278	393560	396932	1124	SP	1	-1	0.979	0.002	0	0				hypothetical protein
pgaptmp_000279	397194	400719	1175	SP		-1	1	0.008	0	0.012				hypothetical protein
pgaptmp_000280	401088	404547	1153	SP	1	-1								glycoside hydrolase domain-containing protein
pgaptmp_000281	405221	405881	220	SP	1	-1	1	0.003	0	0.007				hypothetical protein
pgaptmp_000282	405970	408181	737	SP	1	-1								hypothetical protein
pgaptmp_000283	408185	409709	508			-1	0.979	0	0	0.001				glycosyl hydrolase family 28-related protein
pgaptmp_000284	410247	413784	1179	SP		-1	1	0.014	0	0.014				hypothetical protein
pgaptmp_000285	413995	417334	1113	SP		-1	0.978	0.001	0	0				hypothetical protein
pgaptmp_000286	417759	418500	247	PILIN	1	-1								prepilin-type N-terminal cleavage/methylation domain-containing protein
pgaptmp_000287	418681	419716	345			1	1	0.004	0	0.002				LacI family DNA-binding transcriptional regulator
pgaptmp_000288	420204	421320	372			-1	0.979	0.002	0	0.006				Gfo/Idh/MocA family protein
pgaptmp_000289	421830	422685	285	SP	1	-1	0.996	0.005	0	0				hypothetical protein
pgaptmp_000290	422988	423885	299	SP	1	-1	1	0.014	0	0.005				PEP-CTERM sorting domain-containing protein
pgaptmp_000291	424355	425399	348			-1								LacI family DNA-binding transcriptional regulator
pgaptmp_000292	425451	428043	864	LIPO		-1	0.76	0	0	0.001				DUF4838 domain-containing protein
pgaptmp_000293	428321	429653	444		1	-1								PEP-CTERM sorting domain-containing protein
pgaptmp_000294	429749	432284	845	SP		-1								hypothetical protein
pgaptmp_000295	432751	436156	1135	SP		-1								hypothetical protein
pgaptmp_000296	436374	437397	341			1	0.739	0.002	0	0.002				LacI family DNA-binding transcriptional regulator
pgaptmp_000297	437470	438133	221	PILIN	1	-1								type II secretion system protein
pgaptmp_000298	438264	439071	269			-1	1	0.036	0	0.054	0.62381	-0.5707		fumarylacetoacetate hydrolase family protein
pgaptmp_000299	439186	439567	127		2	1								DUF3592 domain-containing protein
pgaptmp_000300	439608	441435	609	TAT		-1	1	0.005	0	0.007				glycosyl hydrolase family 32
pgaptmp_000301	441604	442432	276	PILIN	1	-1								type II secretion system protein
pgaptmp_000302	442452	445194	914			-1	1	0.011	0	0.011				hypothetical protein
pgaptmp_000303	445455	450138	1561	SP		-1	1	0	0	0				hypothetical protein
pgaptmp_000304	450159	451218	353	SP	1	-1	0.979	0.004	0	0.002				PEP-CTERM sorting domain-containing protein
pgaptmp_000305	451263	453690	809	SP		-1	1	0.004	0	0.005				exo-alpha-sialidase
pgaptmp_000306	453746	456704	986			-1								exo-alpha-sialidase
pgaptmp_000307	456760	457549	263	PILIN	1	-1	1	0.016	0	0.009				prepilin-type N-terminal cleavage/methylation domain-containing protein
pgaptmp_000308	457586	460016	810	SP		-1	1	0.036	0.054	0.011				hypothetical protein
pgaptmp_000309	460165	463690	1175	LIPO		-1	1	0.001	0	0.001				exo-alpha-sialidase
pgaptmp_000310	463693	465400	569	SP	1	-1	1	0.006	0	0.003				hypothetical protein
pgaptmp_000311	465437	466607	390	LIPO	2	-1								tripartite tricarboxylate transporter substrate binding protein
pgaptmp_000312	466606	467701	365			-1								LacI family DNA-binding transcriptional regulator
pgaptmp_000313	467886	469320	478		11	-1	0.979	0.001	0	0.002				bile acid:sodium symporter family protein
pgaptmp_000314	469643	471062	473		12	-1								bile acid:sodium symporter family protein
pgaptmp_000315	471498	472200	234			1	1	0.006	0	0.003				GntR family transcriptional regulator
pgaptmp_000316	472465	473791	442	TAT		-1								hypothetical protein
pgaptmp_000317	473943	475509	522		1	-1								hypothetical protein
pgaptmp_000318	475515	476511	332	TAT		-1	0.979	0.002	0	0.002				hypothetical protein
pgaptmp_000319	476574	477312	246	PILIN	1	-1								type II secretion system protein
pgaptmp_000320	477506	481130	1208	SP	1	-1	1	0.006	0	0.001				hypothetical protein
pgaptmp_000321	481351	483028	559	SP	1	-1								DUF2961 domain-containing protein
pgaptmp_000322	483147	484557	470			-1	0.535	0	0	0.002				alpha-glucosidase/alpha-galactosidase
pgaptmp_000323	484763	486179	472			-1								glycoside hydrolase family 32 protein
pgaptmp_000324	486322	487996	558	SP		-1								DUF2961 domain-containing protein
pgaptmp_000325	488029	489415	462			-1								hypothetical protein
pgaptmp_000326	489405	490944	513	TAT		-1								twin-arginine translocation signal domain-containing protein
pgaptmp_000327	491224	492754	510			1	1	0.004	0	0.006				glycoside hydrolase family 172 protein
pgaptmp_000328	492832	494296	488		1	1	0.979	0.001	0	0.002				ABC transporter substrate-binding protein
pgaptmp_000329	494299	495805	502		12	1	0.97	0	0	0.002				carbohydrate ABC transporter permease
pgaptmp_000330	495791	496721	310		6	1								carbohydrate ABC transporter permease
pgaptmp_000331	496815	497733	306			1								AraC family transcriptional regulator
pgaptmp_000332	497727	498957	410			-1	1	0.003	0	0.024				Gfo/Idh/MocA family protein
pgaptmp_000333	499035	499905	290			1								AraC family transcriptional regulator
pgaptmp_000334	500346	500802	152			-1								GIY-YIG nuclease family protein
pgaptmp_000335	500816	501119	101			-1	0.978	0	0	0.008				hypothetical protein
pgaptmp_000336	501115	502555	480			-1	0.995	0	0	0.003				ThiF family adenylyltransferase
pgaptmp_000337	502541	503189	216			-1	0.979	0	0	0.007				multiubiquitin domain-containing protein
pgaptmp_000338	503273	503981	236			1	0.977	0.003	0	0.006				RNA polymerase sigma factor
pgaptmp_000339	503982	504321	113			1	1	0.012	0	0.007				hypothetical protein
pgaptmp_000341	505167	505665	166			-1								hypothetical protein
pgaptmp_000342	505684	507427	581			-1	1	0.002	0	0.004				ATP-dependent nuclease
pgaptmp_000343	507499	509842	781			-1	1	0.004	0	0.006				Eco57I restriction-modification methylase domain-containing protein
pgaptmp_000344	509848	510841	331			1								hypothetical protein
pgaptmp_000345	510947	511751	268			-1	0.979	0.003	0	0				DUF3800 domain-containing protein
pgaptmp_000346	511753	515155	1134			-1	1	0.006	0	0.009				helicase-related protein
pgaptmp_000347	515417	516656	413			-1	0.979	0.002	0	0.002				glycosyltransferase family 4 protein
pgaptmp_000348	516844	518341	499		2	-1								hypothetical protein
pgaptmp_000349	518359	521629	1090	SP		-1								Ig-like domain-containing protein
pgaptmp_000350	521827	523057	410	TAT		-1	1	0.002	0	0.007				right-handed parallel beta-helix repeat-containing protein
pgaptmp_000351	523304	525827	841	SP		1								hypothetical protein
pgaptmp_000352	525992	527105	371		12	1								MFS transporter
pgaptmp_000353	527331	528027	232			-1	0.979	0.003	0	0				L-ribulose-5-phosphate 4-epimerase AraD
pgaptmp_000354	528043	529561	506			-1	1	0.001	0	0.003				L-arabinose isomerase
pgaptmp_000355	529560	531243	561			-1								ribulokinase
pgaptmp_000356	531461	532781	440			1	1	0.013	0	0.012				xylose isomerase
pgaptmp_000357	532908	534009	367			1								substrate-binding domain-containing protein
pgaptmp_000358	534018	535671	551			-1								amidohydrolase family protein
pgaptmp_000359	535716	537582	622		6	-1								ABC transporter permease subunit
pgaptmp_000360	537588	540327	913	SP	10	-1								extracellular solute-binding protein
pgaptmp_000361	540317	542081	588	SP		-1	0.978	0.001	0	0				hypothetical protein
pgaptmp_000362	542092	543007	305			-1								amidohydrolase family protein
pgaptmp_000363	543009	545922	971	SP		-1	0.856	0	0	0.001				hypothetical protein
pgaptmp_000364	545951	546632	227	PILIN	1	-1								prepilin-type N-terminal cleavage/methylation domain-containing protein
pgaptmp_000365	546665	547979	438			-1								DegT/DnrJ/EryC1/StrS family aminotransferase
pgaptmp_000366	548025	548838	271	SP	1	-1								hypothetical protein
pgaptmp_000367	549662	551564	634			1								GNAT family N-acetyltransferase
pgaptmp_000368	552444	554196	584	SP		1	0.592	0.002	0	0				glycoside hydrolase family 28 protein
pgaptmp_000369	554269	555364	365			1								LacI family DNA-binding transcriptional regulator
pgaptmp_000370	555515	556700	395			1								thiolase family protein
pgaptmp_000371	556727	557144	139			1								Zn-ribbon domain-containing OB-fold protein
pgaptmp_000372	557193	559341	716			1								acetate--CoA ligase family protein
pgaptmp_000373	559359	560394	345			1								zinc-dependent alcohol dehydrogenase
pgaptmp_000374	560413	561370	319			1								amidohydrolase family protein
pgaptmp_000375	561508	563449	647		1	-1								hypothetical protein
pgaptmp_000376	563509	565813	768			-1								hypothetical protein
pgaptmp_000377	565857	567474	539			-1								hypothetical protein
pgaptmp_000378	567828	568473	215	PILIN	1	-1								DUF1559 domain-containing protein
pgaptmp_000379	568485	570483	666	SP		-1	1	0.002	0	0.002				hypothetical protein
pgaptmp_000380	570521	570665	48			1								hypothetical protein
pgaptmp_000381	570705	571851	382			1								sialidase family protein
pgaptmp_000382	571872	574605	911		14	-1								sodium:solute symporter family transporter
pgaptmp_000383	574738	576463	575	SP		1								hypothetical protein
pgaptmp_000384	576459	577434	325			-1								dihydrodipicolinate synthase family protein
pgaptmp_000385	577545	578658	371			1								substrate-binding domain-containing protein
pgaptmp_000386	578739	583014	1425		1	-1								LamG-like jellyroll fold domain-containing protein
pgaptmp_000387	583430	583664	78		2	-1								hypothetical protein
pgaptmp_000389	584149	585958	603		1	1	1	0.002	0	0				sensor histidine kinase
pgaptmp_000390	585954	586428	158			1								response regulator
pgaptmp_000391	586414	588427	671			1	0.979	0.001	0	0				response regulator
pgaptmp_000392	588659	591413	918			-1	1	0.006	0	0.002				AAA family ATPase
pgaptmp_000393	591446	592616	390			-1	0.979	0	0	0.002				metallophosphoesterase family protein
pgaptmp_000394	592825	594250	475			1	1	0.001	0	0.01				cryptochrome/photolyase family protein
pgaptmp_000395	594246	597810	1188	SP		-1							Exo-alginate lyase Family 15	DUF4962 domain-containing protein
pgaptmp_000396	599567	600281	238	SP	1	-1								DUF6250 domain-containing protein
pgaptmp_000397	600293	601181	296			-1	0.999	0.005	0	0.003				Gfo/Idh/MocA family protein
pgaptmp_000398	601185	602493	436			-1	1	0.005	0	0.002				hypothetical protein
pgaptmp_000399	602852	604106	418			1								substrate-binding domain-containing protein
pgaptmp_000400	604084	605875	597		15	1	0.912	0	0	0.001				sodium:solute symporter family transporter
pgaptmp_000401	605864	609575	1237	LIPO	1	-1	0.979	0.001	0	0				PQQ-binding-like beta-propeller repeat protein
pgaptmp_000402	609592	610585	331			-1								phosphotransferase enzyme family protein
pgaptmp_000403	610680	611478	266	SP	2	-1	1	0.003	0	0.003				PEP-CTERM sorting domain-containing protein
pgaptmp_000404	611513	614060	849	SP	1	-1	0.979	0.001	0	0			Versatile alginate lyase Family 6_1	polysaccharide lyase 6 family protein
pgaptmp_000405	614056	615886	610	SP		-1	1	0.007	0	0.005				hypothetical protein
pgaptmp_000406	615933	617373	480	SP		-1	0.979	0.001	0	0			Versatile alginate lyase Family 6	polysaccharide lyase 6 family protein
pgaptmp_000407	617428	618166	246	PILIN	1	-1	0.979	0.003	0	0				DUF1559 domain-containing protein
pgaptmp_000408	618311	619322	337			-1	1	0.002	0	0.025				hydroxyacid dehydrogenase
pgaptmp_000409	619437	620652	405			1	1	0	0	0.004				substrate-binding domain-containing protein
pgaptmp_000410	620682	621396	238	SP	1	1								hypothetical protein
pgaptmp_000411	621768	622827	353			-1								endonuclease NucS domain-containing protein
pgaptmp_000412	622833	623286	151			-1								toll/interleukin-1 receptor domain-containing protein
pgaptmp_000413	623552	625637	695			1	1	0.009	0	0.021				N-6 DNA methylase
pgaptmp_000414	625633	626755	374			1	1	0.004	0	0.008				restriction endonuclease subunit S
pgaptmp_000415	626758	629023	755			1								YecA family protein
pgaptmp_000416	629028	629958	310			1								HipA domain-containing protein
pgaptmp_000417	629947	630703	252			1	1	0.014	0	0.018				DNA-binding protein
pgaptmp_000418	630729	630957	76			1								hypothetical protein
pgaptmp_000419	630959	634385	1142			1	1	0.003	0	0.001				type I restriction endonuclease subunit R
pgaptmp_000420	634448	635708	420			-1								hypothetical protein
pgaptmp_000422	636507	637926	473			-1	1	0.028	0	0.04				argininosuccinate lyase
pgaptmp_000423	638240	639152	304			-1	1	0.044	0.574	0.095	0.331435	-1.13013		acetylglutamate kinase
pgaptmp_000424	639126	640362	412			-1	1	0.035	0	0.042				bifunctional glutamate N-acetyltransferase/amino-acid acetyltransferase ArgJ
pgaptmp_000425	640385	641438	351			-1	1	0.008	0	0.02				N-acetyl-gamma-glutamyl-phosphate reductase
pgaptmp_000426	641481	641883	134			-1	1	0.151	0	0.217	0.654911	-0.520073		30S ribosomal protein S9
pgaptmp_000427	641886	642315	143			-1	1	0.127	4.286	0.203	0.560338	-0.677615		50S ribosomal protein L13
pgaptmp_000428	642464	643181	239	SP		-1	0.999	0.009	0	0.01				TorF family putative porin
pgaptmp_000429	643301	643733	144		3	-1	0.638	0.005	0	0				hypothetical protein
pgaptmp_000430	643782	644535	251			-1	1	0.006	0	0.015				methyltransferase domain-containing protein
pgaptmp_000431	645174	646026	284			1								PaaX family transcriptional regulator C-terminal domain-containing protein
pgaptmp_000432	646584	647028	148			1	1	0.061	0.296	0.108	0.479922	-0.822005		phosphoribosyl-AMP cyclohydrolase
pgaptmp_000433	647065	649963	966		28	-1								DUF2339 domain-containing protein
pgaptmp_000434	650011	650875	288			-1	1	0.01	0	0.008				acyl-ACP--UDP-N-acetylglucosamine O-acyltransferase
pgaptmp_000435	650888	652223	445			-1	1	0.005	0.098	0.027				bifunctional UDP-3-O-[3-hydroxymyristoyl] N-acetylglucosamine deacetylase/3-hydroxyacyl-ACP dehydratase
pgaptmp_000436	652242	653496	418			-1	1	0.047	0.104	0.073	0.579542	-0.6447		argininosuccinate synthase
pgaptmp_000437	653575	654517	314			-1	1	0.031	0.139	0.053	0.501441	-0.782204		ornithine carbamoyltransferase
pgaptmp_000438	654696	655914	406			-1	1	0.033	0	0.075	0.300751	-1.20413		aspartate aminotransferase family protein
pgaptmp_000439	656100	656511	137			-1	1	0.107	0	0.106	0.99022	0.0142629		helix-turn-helix domain-containing protein
pgaptmp_000440	657145	659968	941			-1								AMP-binding protein
pgaptmp_000441	660064	660445	127		3	-1								DUF4870 domain-containing protein
pgaptmp_000442	660960	661551	197		1	-1								hypothetical protein
pgaptmp_000443	661693	667615	1974			-1	0.976	0	0	0				RHS repeat domain-containing protein
pgaptmp_000444	668704	669250	182	SP		-1								hypothetical protein
pgaptmp_000445	669264	669744	160			-1								hypothetical protein
pgaptmp_000446	670226	670475	83			1								helix-turn-helix domain-containing protein
pgaptmp_000447	670526	670922	132			-1								type II toxin-antitoxin system VapC family toxin
pgaptmp_000448	670909	671146	79			-1	0.997	0	0	0.019				antitoxin VapB family protein
pgaptmp_000449	671496	672867	457		12	1								MFS transporter
pgaptmp_000450	672868	673783	305		6	-1								YihY/virulence factor BrkB family protein
pgaptmp_000451	673788	675060	424			-1	1	0.007	0	0.011				GspE/PulE family protein
pgaptmp_000452	675520	675949	143			1	1	0.684	0	0.412	0.52909	0.73237		OsmC family protein
pgaptmp_000453	676096	677521	475			1	1	0.078	0.092	0.128	0.533732	-0.724135		alpha,alpha-trehalose-phosphate synthase (UDP-forming)
pgaptmp_000454	677624	678143	173		4	1	0.871	0.004	0	0				hypothetical protein
pgaptmp_000455	678654	680118	488			1	1	0.011	0	0.036				DEAD/DEAH box helicase
pgaptmp_000456	680128	680422	98			-1								Precorrin-3B methylase
pgaptmp_000457	680560	681184	208	SP	1	-1								outer membrane beta-barrel protein
pgaptmp_000458	681526	683677	717			1	1	0.008	0	0.007				hypothetical protein
pgaptmp_000459	683738	684848	370			-1								M20 family metallopeptidase
pgaptmp_000460	684828	685761	311			-1	0.979	0.002	0	0				L-serine ammonia-lyase, iron-sulfur-dependent, subunit alpha
pgaptmp_000461	685774	686446	224			-1								L-serine ammonia-lyase, iron-sulfur-dependent subunit beta
pgaptmp_000462	686555	687608	351			-1	1	0.006	0	0.013				dihydrodipicolinate synthase family protein
pgaptmp_000463	687594	688644	350			-1	1	0.01	0	0.007				NAD-dependent epimerase/dehydratase family protein
pgaptmp_000464	688747	689386	213			1								TetR/AcrR family transcriptional regulator
pgaptmp_000465	689898	691146	416			1	0.929	0	0	0.002				tryptophan synthase subunit beta
pgaptmp_000466	691235	691661	142			-1								lasso peptide biosynthesis B2 protein
pgaptmp_000467	691644	691950	102			-1	1	0	0	0.015				PqqD family protein
pgaptmp_000468	692283	694008	575		6	1								ABC transporter ATP-binding protein
pgaptmp_000469	694019	695234	405			-1	0.965	0	0	0.002				nucleotidyltransferase domain-containing protein
pgaptmp_000470	695499	696150	217	SP		1	1	0.029	0	0.014				outer membrane beta-barrel protein
pgaptmp_000471	696232	697132	300			-1								hypothetical protein
pgaptmp_000472	697148	697325	59			-1								lasso RiPP family leader peptide-containing protein
pgaptmp_000473	697550	698330	260			1	1	0.005	0	0.012				type III pantothenate kinase
pgaptmp_000474	698408	700058	550			-1	1	0.225	0	0.188	0.824432	0.258144		methyltransferase domain-containing protein
pgaptmp_000475	700310	702320	670		4	-1								CHASE2 domain-containing protein
pgaptmp_000476	702356	705839	1161	SP		-1								TonB-dependent receptor domain-containing protein
pgaptmp_000477	706080	707247	389			-1								IS4 family transposase
pgaptmp_000478	707544	710421	959			1	1	0.012	0	0.017				DEAD/DEAH box helicase
pgaptmp_000479	710630	713396	922			1	1	0.002	0	0				immunoglobulin domain-containing protein
pgaptmp_000480	713742	715827	695			1								hypothetical protein
pgaptmp_000481	716172	719112	980			-1	1	0.002	0	0				DUF4838 domain-containing protein
pgaptmp_000482	719232	720048	272			-1	1	0.013	0	0.003				PEP-CTERM sorting domain-containing protein
pgaptmp_000483	720153	722322	723	SP	1	-1								hypothetical protein
pgaptmp_000484	722420	723404	328	SP		-1	1	0.008	0	0.005				hypothetical protein
pgaptmp_000485	723440	724439	333	SP		-1	1	0.006	0	0.007				hypothetical protein
pgaptmp_000486	724607	725279	224	PILIN	1	-1								type II secretion system protein
pgaptmp_000487	725373	726486	371			-1	0.999	0.002	0	0.002				LacI family DNA-binding transcriptional regulator
pgaptmp_000488	727515	728652	379			1								IS110 family transposase
pgaptmp_000489	730504	731497	331			1	1	0.059	0	0.053	0.894937	0.153666		AAA family ATPase
pgaptmp_000490	731493	732399	302			1	1	0.005	0	0.008				DUF58 domain-containing protein
pgaptmp_000491	732436	734473	679		2	1	1	0.004	0	0.003				vWA domain-containing protein
pgaptmp_000492	734469	737559	1030		3	1	1	0.011	0	0.013				DUF4175 family protein
pgaptmp_000493	737686	739852	722		2	1	1	0.003	0	0.004				hypothetical protein
pgaptmp_000494	740144	741737	531	SP		1	1	0.016	0	0.013				HEAT repeat domain-containing protein
pgaptmp_000495	741841	742804	321	SP		1	0.978	0.002	0	0				DUF4159 domain-containing protein
pgaptmp_000496	742900	743428	176			-1	0.979	0	0	0.004				ankyrin repeat domain-containing protein
pgaptmp_000497	743609	745091	494			-1	1	0.008	0	0.066	0.0106604	-2.97143		catalase
pgaptmp_000498	745153	746086	311			1	0.979	0	0	0.002				LysR family transcriptional regulator
pgaptmp_000499	746067	747180	371			-1								AAA family ATPase
pgaptmp_000500	747200	747590	130			-1	1	0.011	0	0.059	0.0350926	-2.45206		DUF1841 family protein
pgaptmp_000501	747686	748133	149			1	1	0	0	0.026				nucleoside deaminase
pgaptmp_000502	748241	749399	386			-1	1	0.009	0	0.02				hypothetical protein
pgaptmp_000503	749457	752400	981	SP		-1								M14 family zinc carboxypeptidase
pgaptmp_000504	752433	754905	824			-1	0.978	0.002	0	0				DUF4838 domain-containing protein
pgaptmp_000505	754986	756435	483		1	-1	0.979	0.003	0	0.002				hypothetical protein
pgaptmp_000506	756584	757337	251	PILIN	1	-1								type II secretion system protein
pgaptmp_000507	757517	758552	345			1								LacI family DNA-binding transcriptional regulator
pgaptmp_000508	758676	761250	858	SP		-1								hypothetical protein
pgaptmp_000509	761265	762810	515	SP		-1	1	0.004	0	0.006				hypothetical protein
pgaptmp_000510	762838	764503	555	SP		-1	0.979	0.003	0	0				hypothetical protein
pgaptmp_000511	764611	765340	243	PILIN	1	-1								type II secretion system protein
pgaptmp_000512	765416	766481	355		1	-1								PEP-CTERM sorting domain-containing protein
pgaptmp_000513	766976	767807	277			1	0.612	0.003	0	0				helix-turn-helix transcriptional regulator
pgaptmp_000514	767819	769193	458	SP	1	-1	1	0.027	0	0.013				hypothetical protein
pgaptmp_000515	769318	771241	641			-1								glycosyl hydrolase 115 family protein
pgaptmp_000516	771311	772076	255			-1	0.979	0	0	0.003				RraA family protein
pgaptmp_000517	772121	773090	323			-1								mannonate dehydratase
pgaptmp_000518	773110	773956	282			-1								SDR family NAD(P)-dependent oxidoreductase
pgaptmp_000519	773952	775365	471			-1								glucuronate isomerase
pgaptmp_000520	775431	776211	260			1								IclR family transcriptional regulator
pgaptmp_000521	776263	777304	347			-1								LacI family DNA-binding transcriptional regulator
pgaptmp_000522	777347	780854	1169	SP	1	-1								DUF4838 domain-containing protein
pgaptmp_000523	780900	782211	437	SP		-1	0.979	0.002	0	0.002				hypothetical protein
pgaptmp_000524	782565	783987	474			-1								sulfatase-like hydrolase/transferase
pgaptmp_000525	784169	785039	290			-1								helix-turn-helix domain-containing protein
pgaptmp_000526	785122	787000	626			1	0.979	0	0	0.001				FAD-dependent oxidoreductase
pgaptmp_000527	787558	790696	1046			-1								DNA polymerase III subunit alpha
pgaptmp_000528	790775	792242	489			-1								DNA polymerase Y family protein
pgaptmp_000529	792256	792865	203			-1	0.518	0.003	0	0.008				hypothetical protein
pgaptmp_000530	793041	794496	485			1	1	0.003	0	0.024				AAA family ATPase
pgaptmp_000531	794492	795143	217			1								hypothetical protein
pgaptmp_000532	795232	801193	1987			1	1	0.001	0	0.001				DUF3320 domain-containing protein
pgaptmp_000533	801309	801687	126			-1								Spx/MgsR family RNA polymerase-binding regulatory protein
pgaptmp_000534	801797	802241	148			1								response regulator
pgaptmp_000535	802292	803033	247			-1								YqjF family protein
pgaptmp_000536	803073	804123	350			-1	0.979	0.002	0	0				chemotaxis-specific protein-glutamate methyltransferase CheB
pgaptmp_000537	804115	806443	776			-1	1	0.001	0	0.003				hybrid sensor histidine kinase/response regulator
pgaptmp_000538	806484	808125	547		2	-1	1	0.011	0	0.029				methyl-accepting chemotaxis protein
pgaptmp_000539	808185	808713	176			-1	1	0.012	0	0.009				chemotaxis protein CheW
pgaptmp_000540	808753	810235	494			-1								CheR family methyltransferase
pgaptmp_000541	810231	810696	155			-1								chemotaxis protein CheW
pgaptmp_000542	810692	812075	461			-1	1	0.009	0	0.012				response regulator
pgaptmp_000543	812331	813585	418			-1								phospholipase D-like domain-containing protein
pgaptmp_000544	814043	815192	383			1								SDR family oxidoreductase
pgaptmp_000545	815197	815707	170		1	1	0.489	0	0	0.004				hypothetical protein
pgaptmp_000546	815787	816708	307			-1								NAD(P)/FAD-dependent oxidoreductase
pgaptmp_000547	816877	817795	306	LIPO	1	-1	1	0.077	0	0.055	0.668726	0.497904		hypothetical protein
pgaptmp_000548	818185	818512	109			1	1	0.071	0	0.07	0.994942	0.00737655		YhbY family RNA-binding protein
pgaptmp_000549	818539	819196	219			1								uridine kinase family protein
pgaptmp_000550	819265	821050	595	SP		1	1	0.005	0	0.004				hypothetical protein
pgaptmp_000551	821148	821616	156	SP		1								cupin domain-containing protein
pgaptmp_000552	821874	822816	314			-1	1	0	0	0.005				oxygenase MpaB family protein
pgaptmp_000553	822907	823819	304			-1								AraC family transcriptional regulator
pgaptmp_000554	824197	825259	354			1								aldose epimerase family protein
pgaptmp_000555	825311	827609	766		2	1								NADH:ubiquinone reductase (Na(+)-transporting) subunit F
pgaptmp_000556	827691	828594	301			1	0.979	0.002	0	0.003				hypothetical protein
pgaptmp_000557	828987	829236	83			-1								YecH family metal-binding protein
pgaptmp_000558	829299	830775	492		1	1								hypothetical protein
pgaptmp_000559	831990	832671	227			1	0.979	0.006	0	0.003				spermine synthase
pgaptmp_000560	832713	833436	241	SP	1	-1	1	0.009	0	0.025				GDSL-type esterase/lipase family protein
pgaptmp_000561	833578	836173	865		1	-1	1	0	0	0.002				PEP-CTERM sorting domain-containing protein
pgaptmp_000562	836554	838258	568			-1								glycoside hydrolase family 2 TIM barrel-domain containing protein
pgaptmp_000563	838254	840258	668			-1								hypothetical protein
pgaptmp_000564	840490	842569	693			-1								hypothetical protein
pgaptmp_000565	842756	843815	353			1	0.995	0.004	0	0				LacI family DNA-binding transcriptional regulator
pgaptmp_000566	844086	845244	386			1	0.979	0	0	0.002				alpha/beta hydrolase family protein
pgaptmp_000567	845447	848663	1072	SP		1	0.979	0.001	0	0.001				DUF4838 domain-containing protein
pgaptmp_000568	849124	849808	228	SP	2	-1	0.979	0.003	0	0.003				hypothetical protein
pgaptmp_000569	849909	854382	1491	SP		-1	0.999	0.001	0	0.001				DUF4838 domain-containing protein
pgaptmp_000570	854536	855364	276	SP	1	-1	1	0.003	0	0.006				hypothetical protein
pgaptmp_000572	857661	857829	56			-1								hypothetical protein
pgaptmp_000573	857909	858122	71	LIPO		1	1	0	1.863	0				hypothetical protein
pgaptmp_000574	858336	860559	741	SP		1	0.85	0.001	0	0.004				hypothetical protein
pgaptmp_000575	861581	863180	533			1								transposase
pgaptmp_000576	863440	864562	374	SP		-1								sialidase family protein
pgaptmp_000577	864731	865517	262			1	1	0	0	0.009				SDR family oxidoreductase
pgaptmp_000578	865580	868004	808	SP		-1								FG-GAP repeat domain-containing protein
pgaptmp_000579	868047	869277	410	SP	1	-1								SGNH/GDSL hydrolase family protein
pgaptmp_000580	869290	870859	523		13	-1								sodium:solute symporter family transporter
pgaptmp_000581	870867	871884	339			-1								galactose oxidase
pgaptmp_000582	871980	875433	1151	SP		-1								FG-GAP repeat domain-containing protein
pgaptmp_000583	875601	877422	607			-1								FG-GAP repeat domain-containing protein
pgaptmp_000584	877646	878453	269	SP	1	-1								hypothetical protein
pgaptmp_000585	878585	879635	350	TAT		-1								dihydrodipicolinate synthase family protein
pgaptmp_000586	880019	881189	390			1								sialidase family protein
pgaptmp_000587	881511	882126	205			1								GDSL-type esterase/lipase family protein
pgaptmp_000588	882256	884143	629	SP		1								exo-alpha-sialidase
pgaptmp_000589	885233	885473	80			1	1	0	0	0.029				type II toxin-antitoxin system Phd/YefM family antitoxin
pgaptmp_000590	885469	885859	130			1	0.978	0	0	0.006				type II toxin-antitoxin system VapC family toxin
pgaptmp_000591	886144	886570	142			-1								hypothetical protein
pgaptmp_000592	886613	887741	376	SP		-1	1	0.002	0	0.008				exo-alpha-sialidase
pgaptmp_000593	887893	888652	253			-1								RraA family protein
pgaptmp_000594	888679	889360	227	PILIN	1	-1								prepilin-type N-terminal cleavage/methylation domain-containing protein
pgaptmp_000595	889371	890022	217	PILIN	1	-1								type II secretion system protein
pgaptmp_000596	890209	891937	576	SP	1	-1								sialidase family protein
pgaptmp_000597	891943	894391	816	SP		-1								FG-GAP repeat domain-containing protein
pgaptmp_000598	894533	895691	386	SP		-1	0.971	0	0	0.002				hypothetical protein
pgaptmp_000599	895926	898737	937	SP	1	-1								sialidase family protein
pgaptmp_000600	898934	899933	333			1								Gfo/Idh/MocA family protein
pgaptmp_000601	899971	900904	311			-1								dihydrodipicolinate synthase family protein
pgaptmp_000602	901163	902237	358			1	1	0.01	0	0.002				substrate-binding domain-containing protein
pgaptmp_000603	902295	904380	695			-1	1	0.003	0	0.005				hypothetical protein
pgaptmp_000604	904406	905150	248			-1								AAC(3) family N-acetyltransferase
pgaptmp_000605	905163	907227	688			-1								hypothetical protein
pgaptmp_000606	907283	909896	871	SP	1	-1	1	0.001	0	0.002				hypothetical protein
pgaptmp_000607	909936	911562	542			-1	0.979	0	0	0.001				beta-N-acetylhexosaminidase
pgaptmp_000608	911619	913080	487			-1								GH39 family glycosyl hydrolase
pgaptmp_000609	913135	913912	259	SP	1	-1								PEP-CTERM sorting domain-containing protein
pgaptmp_000610	914275	915256	327			1	0.979	0	0	0.002				AraC family transcriptional regulator
pgaptmp_000611	915212	918359	1049	LIPO		-1	0.949	0.001	0	0				hypothetical protein
pgaptmp_000612	918355	919075	240	PILIN	1	-1								prepilin-type N-terminal cleavage/methylation domain-containing protein
pgaptmp_000613	919136	920600	488	SP	1	-1								hypothetical protein
pgaptmp_000614	920640	920913	91		1	-1								hypothetical protein
pgaptmp_000615	920928	922233	435			1								L-fucose/L-arabinose isomerase family protein
pgaptmp_000616	922319	922721	134		4	1								hypothetical protein
pgaptmp_000617	922767	925626	953			-1	1	0.001	0	0.002				response regulator
pgaptmp_000618	925622	927782	720			-1								ATP-binding protein
pgaptmp_000619	927788	928799	337			-1								ATP-binding SpoIIE family protein phosphatase
pgaptmp_000620	928795	929203	136			-1								anti-sigma regulatory factor
pgaptmp_000621	929277	929715	146			-1	1	0.01	0	0.016				STAS domain-containing protein
pgaptmp_000622	929714	930587	291			-1	1	0.012	0	0.026				STAS domain-containing protein
pgaptmp_000624	931501	932242	247	SP	1	1								hypothetical protein
pgaptmp_000625	932366	933797	477			-1	1	0.015	0	0.04				FAD-binding oxidoreductase
pgaptmp_000626	933975	935517	514			-1	1	0.02	0	0.019				xylulokinase
pgaptmp_000627	935677	936538	287	SP	1	1								hypothetical protein
pgaptmp_000628	936953	937829	292			1	1	0.036	0	0.013				CehA/McbA family metallohydrolase
pgaptmp_000629	937935	938613	226			1	1	0.003	0	0.01				HAD family hydrolase
pgaptmp_000630	938609	940070	487		2	1	0.978	0.001	0	0.002				phospholipase D-like domain-containing protein
pgaptmp_000631	940123	940633	170	LIPO		1	1	0.074	0.514	0.063	0.841668	0.232443		hypothetical protein
pgaptmp_000632	940626	941841	405			-1								metabolite traffic protein EboE
pgaptmp_000633	941971	943078	369			1	0.979	0	0	0.002				tRNA dihydrouridine synthase DusB
pgaptmp_000634	943080	943887	269			1	0.651	0	0	0.003				bifunctional hydroxymethylpyrimidine kinase/phosphomethylpyrimidine kinase
pgaptmp_000635	944192	945851	553		10	1								ComEC/Rec2 family competence protein
pgaptmp_000636	945865	946150	95			1	1	0.096	0	0.073	0.730777	0.400388		hypothetical protein
pgaptmp_000637	946299	946854	185	SP		-1								hypothetical protein
pgaptmp_000638	946963	948310	449			-1	1	0.031	0	0.041				FAD-dependent thymidylate synthase
pgaptmp_000639	948593	949499	302			-1	1	0.002	0	0.005				amidohydrolase family protein
pgaptmp_000640	949623	951030	469			-1	1	0.5	0	0.279	0.470247	0.840213		tetratricopeptide repeat protein
pgaptmp_000641	951089	952427	446			-1	1	0.011	0	0.012				phosphoglucosamine mutase
pgaptmp_000642	952423	953470	349			-1	1	0.034	0	0.037				anthranilate phosphoribosyltransferase
pgaptmp_000643	953749	953929	60			1	1	0.318	0	0.399	0.777088	-0.329436		50S ribosomal protein L32
pgaptmp_000644	953991	955053	354			1	1	0.02	0	0.019				phosphate acyltransferase PlsX
pgaptmp_000645	955113	955302	63	LIPO		-1	0.979	0.011	0	0				hypothetical protein
pgaptmp_000646	955306	955726	140	SP		-1	1	0.02	0	0.011				hypothetical protein
pgaptmp_000647	956006	956885	293			1	0.979	0.002	0	0.003				MYG1 family protein
pgaptmp_000648	957113	958106	331			1	1	0.017	0	0.025				beta-ketoacyl-ACP synthase III
pgaptmp_000649	958153	959140	329	SP		1	1	0.021	0	0.067	0.15217	-1.66618		outer membrane protein assembly factor BamD
pgaptmp_000650	959136	959664	176	LIPO		1	1	0.016	0	0.026				LPS assembly lipoprotein LptE
pgaptmp_000651	959788	960502	238			1	1	0.006	0	0.003				16S rRNA (uracil(1498)-N(3))-methyltransferase
pgaptmp_000652	960588	961506	306		4	1								cation diffusion facilitator family transporter
pgaptmp_000653	961959	963195	412	SP		-1	1	0.002	0	0.013				OprO/OprP family phosphate-selective porin
pgaptmp_000654	963374	964466	364			-1								sulfate/molybdate ABC transporter ATP-binding protein
pgaptmp_000655	964510	965392	294		5	-1								sulfate ABC transporter permease subunit CysW
pgaptmp_000656	965412	966294	294		7	-1								sulfate ABC transporter permease subunit CysT
pgaptmp_000657	966477	967515	346	LIPO	1	-1								sulfate ABC transporter substrate-binding protein
pgaptmp_000658	967715	967889	58			-1								YezD family protein
pgaptmp_000659	967900	968461	187			-1								RrF2 family transcriptional regulator
pgaptmp_000660	968595	969579	328			1	0.979	0	0	0.002				biotin--[acetyl-CoA-carboxylase] ligase
pgaptmp_000661	969882	971706	608	SP	1	-1	1	0.027	0	0.05	0.456165	-0.867093		fibronectin type III domain-containing protein
pgaptmp_000662	971808	973143	445		12	-1								MATE family efflux transporter
pgaptmp_000663	973461	974610	383	SP		1								SHD1 domain-containing protein
pgaptmp_000664	974646	975024	126			1								(2Fe-2S) ferredoxin domain-containing protein
pgaptmp_000665	977689	978712	341		3	1	1	0	0	0.011				mechanosensitive ion channel family protein
pgaptmp_000666	978777	979029	84			-1								hypothetical protein
pgaptmp_000667	979266	979404	46			1								hypothetical protein
pgaptmp_000668	980388	980865	159			-1	1	0.004	0	0.038				IS1096 element passenger TnpR family protein
pgaptmp_000669	981603	981933	110		2	1								DUF4212 domain-containing protein
pgaptmp_000670	981929	983768	613		13	1								sodium:solute symporter family protein
pgaptmp_000671	984891	986205	438		1	-1	0.962	0	0	0.005				hypothetical protein
pgaptmp_000672	986301	987096	265			1	1	0.008	0	0.009				ABC transporter ATP-binding protein
pgaptmp_000673	987092	988676	528		12	1								hypothetical protein
pgaptmp_000674	988788	989730	314		2	1								hypothetical protein
pgaptmp_000675	989849	990998	383			-1								Gfo/Idh/MocA family protein
pgaptmp_000676	991132	994459	1109			-1								hypothetical protein
pgaptmp_000677	994500	995259	253	SP	1	-1	0.979	0.003	0	0				PEP-CTERM sorting domain-containing protein
pgaptmp_000678	995328	997713	795	SP		-1	0.979	0.001	0	0				hypothetical protein
pgaptmp_000679	997802	998798	332		1	-1	1	0.002	0	0.002				hypothetical protein
pgaptmp_000680	998794	999553	253	PILIN	1	-1								prepilin-type N-terminal cleavage/methylation domain-containing protein
pgaptmp_000681	999622	1000660	346			-1	0.988	0.002	0	0.002				LacI family DNA-binding transcriptional regulator
pgaptmp_000682	1000939	1003117	726	SP		-1								alpha/beta hydrolase family protein
pgaptmp_000683	1003315	1003528	71			-1								hypothetical protein
pgaptmp_000684	1003702	1005859	719			-1	1	0.015	0	0.02				dipeptide ABC transporter ATP-binding protein
pgaptmp_000685	1005961	1007176	405		5	-1	0.999	0.002	0	0.004				ABC transporter permease
pgaptmp_000686	1007175	1008216	347		6	-1	0.979	0	0	0.002				ABC transporter permease
pgaptmp_000688	1010740	1012606	622	SP	1	-1								fibronectin type III domain-containing protein
pgaptmp_000689	1012602	1014729	709	SP		-1								prolyl oligopeptidase family serine peptidase
pgaptmp_000690	1014750	1019349	1533	SP		-1	0.994	0.001	0	0				right-handed parallel beta-helix repeat-containing protein
pgaptmp_000691	1019345	1021523	726	LIPO	1	-1	1	0.007	0	0.002				right-handed parallel beta-helix repeat-containing protein
pgaptmp_000692	1021519	1022836	439			-1								sulfatase-like hydrolase/transferase
pgaptmp_000693	1022947	1023865	306	SP		-1	1	0.007	0	0.002				hypothetical protein
pgaptmp_000694	1023896	1024607	237		1	-1								type II secretion system protein
pgaptmp_000695	1024618	1026664	682	SP		-1	1	0.001	0	0.001				hypothetical protein
pgaptmp_000696	1026992	1028042	350			1	0.979	0	0	0.002				LacI family DNA-binding transcriptional regulator
pgaptmp_000697	1028027	1029113	362			-1	1	0.008	0	0.017				acetylxylan esterase
pgaptmp_000698	1029164	1030301	379			1								IS110 family transposase
pgaptmp_000699	1031020	1033549	843			1	1	0.003	0	0.005				tetratricopeptide repeat protein
pgaptmp_000700	1033574	1033880	102			1								J domain-containing protein
pgaptmp_000701	1033908	1034643	245			1	1	0.006	0	0.003				nucleotide exchange factor GrpE
pgaptmp_000702	1034701	1036507	602			1	1	0.017	0	0.034				Hsp70 family protein
pgaptmp_000703	1036506	1036758	84			1	1	0.017	0	0.009				hypothetical protein
pgaptmp_000704	1037157	1038300	381	SP	4	-1								mechanosensitive ion channel family protein
pgaptmp_000705	1038516	1038657	47	LIPO		-1	1	0.045	0	0.033				entericidin A/B family lipoprotein
pgaptmp_000706	1039331	1039793	154			1	0.979	0	0	0.005				response regulator
pgaptmp_000707	1039728	1041069	447			-1								sensor histidine kinase
pgaptmp_000708	1041086	1047002	1972			-1	1	0	0	0.005				HAMP domain-containing protein
pgaptmp_000709	1047251	1049822	857			1	0.978	0.001	0	0				DEAD/DEAH box helicase
pgaptmp_000710	1049832	1051275	481		11	-1	0.979	0.001	0	0				alanine/glycine:cation symporter family protein
pgaptmp_000711	1051720	1053256	512		14	-1								oligosaccharide flippase family protein
pgaptmp_000712	1053473	1059389	1972	SP	1	1	1	0.002	0	0.003				alpha-2-macroglobulin family protein
pgaptmp_000713	1060210	1060651	147			-1								hypothetical protein
pgaptmp_000714	1060649	1061057	136			1								response regulator
pgaptmp_000715	1061066	1062263	399			-1	1	0.002	0	0.002				sensor histidine kinase
pgaptmp_000716	1062259	1063756	499			-1	1	0.014	0.087	0.029				ATPase domain-containing protein
pgaptmp_000717	1064009	1064615	202	SP	1	-1	1	0.107	0	0.057	0.430568	0.917179		thioredoxin family protein
pgaptmp_000718	1064787	1065651	288	LIPO		-1								BON domain-containing protein
pgaptmp_000719	1065885	1068477	864			-1	1	0.009	0	0.003				response regulator
pgaptmp_000720	1068810	1069701	297			-1	1	0.009	0	0.003				hypothetical protein
pgaptmp_000721	1069836	1070670	278			-1								hypothetical protein
pgaptmp_000722	1070746	1071589	281			-1	0.979	0	0	0.003				hypothetical protein
pgaptmp_000723	1071601	1072993	464			-1	1	0.004	0	0.002				glycosyltransferase family 25 protein
pgaptmp_000724	1073018	1073954	312			-1	1	0.002	0	0.002				hypothetical protein
pgaptmp_000725	1074060	1075614	518			-1								hypothetical protein
pgaptmp_000726	1075832	1076672	280			-1								glycosyltransferase family 2 protein
pgaptmp_000727	1076752	1077448	232			-1								class I SAM-dependent methyltransferase
pgaptmp_000728	1077685	1078231	182	SP		-1	1	0.034	0	0.013				hypothetical protein
pgaptmp_000729	1078233	1080093	620			-1								RHS repeat domain-containing protein
pgaptmp_000730	1080191	1080707	172		2	-1								hypothetical protein
pgaptmp_000731	1080773	1086599	1942			-1	1	0.003	0	0.005				RHS repeat domain-containing protein
pgaptmp_000732	1086698	1087079	127			1								hypothetical protein
pgaptmp_000733	1087474	1088119	215			-1								TetR/AcrR family transcriptional regulator
pgaptmp_000734	1088248	1089358	370		1	-1								SDR family NAD(P)-dependent oxidoreductase
pgaptmp_000735	1089511	1090042	177		5	-1								CPBP family glutamic-type intramembrane protease
pgaptmp_000736	1090038	1091004	322	SP	2	-1	1	0.009	0	0				hypothetical protein
pgaptmp_000737	1091364	1092501	379			1								IS110 family transposase
pgaptmp_000738	1093038	1094175	379			1								IS110 family transposase
pgaptmp_000739	1094954	1096727	591		1	-1	1	0.033	0.074	0.027				flotillin family protein
pgaptmp_000740	1096723	1097392	223		3	-1	0.947	0.003	0	0				YqiJ family protein
pgaptmp_000741	1097391	1098075	228			-1	1	0.043	0	0.05	0.843537	-0.229663		PspA/IM30 family protein
pgaptmp_000742	1098071	1098599	176			-1								hypothetical protein
pgaptmp_000743	1098702	1099650	316	SP		1	1	0.002	0	0.005				hypothetical protein
pgaptmp_000744	1099971	1101027	352			-1								Ig-like domain-containing protein
pgaptmp_000745	1101124	1101607	161	SP		-1								hypothetical protein
pgaptmp_000746	1101712	1102087	125		3	-1	1	0.05	0.351	0.037	0.695883	0.454836		DUF3817 domain-containing protein
pgaptmp_000747	1102694	1103510	272			1	0.999	0.003	0	0.006				amidohydrolase family protein
pgaptmp_000748	1103690	1105619	643			-1								hypothetical protein
pgaptmp_000749	1105760	1107194	478	SP		1								tetratricopeptide repeat protein
pgaptmp_000750	1107450	1108443	331		2	1								hypothetical protein
pgaptmp_000751	1108388	1108937	183			-1								OsmC family protein
pgaptmp_000753	1109362	1109707	115			1								DUF3140 domain-containing protein
pgaptmp_000754	1109777	1110980	401			1								LuxR C-terminal-related transcriptional regulator
pgaptmp_000755	1111642	1114363	907	SP		-1	1	0.003	0	0.003				leucine-rich repeat domain-containing protein
pgaptmp_000756	1114821	1115343	174			1								GNAT family N-acetyltransferase
pgaptmp_000757	1115349	1116306	319			1	0.979	0.002	0	0				ABC transporter ATP-binding protein
pgaptmp_000758	1116302	1117121	273		6	1								ABC transporter permease
pgaptmp_000759	1117184	1118687	501	SP	1	-1	0.979	0.001	0	0.002				hypothetical protein
pgaptmp_000760	1118714	1122164	1150		1	-1	1	0.001	0	0.001				Ig-like domain-containing protein
pgaptmp_000761	1122592	1124782	730			-1								InlB B-repeat-containing protein
pgaptmp_000762	1125380	1127090	570			1	1	0.002	0	0.003				FAD-dependent oxidoreductase
pgaptmp_000763	1127096	1130603	1169	LIPO	1	1	1	0.004	0	0.008				discoidin domain-containing protein
pgaptmp_000764	1130648	1131317	223		1	-1	1	0.003	0	0.007				hypothetical protein
pgaptmp_000765	1131588	1131969	127		3	1								hypothetical protein
pgaptmp_000766	1132141	1132306	55			1								hypothetical protein
pgaptmp_000767	1133139	1134594	485			-1	0.999	0.003	0	0.002				PhoH family protein
pgaptmp_000768	1135646	1136384	246		1	1	1	0.054	0	0	1.91847e-13	15.7155		PEP-CTERM sorting domain-containing protein
pgaptmp_000769	1136605	1137043	146			-1								hypothetical protein
pgaptmp_000770	1137332	1138211	293			-1								phytanoyl-CoA dioxygenase family protein
pgaptmp_000771	1138323	1139217	298			1								helix-turn-helix domain-containing protein
pgaptmp_000772	1139206	1140196	330			-1	0.999	0.002	0	0.005				transposase
pgaptmp_000773	1140400	1142089	563			-1	0.979	0.005	0	0.001				AIPR family protein
pgaptmp_000774	1142201	1142594	131			-1								hypothetical protein
pgaptmp_000775	1142572	1143424	284			-1								ImmA/IrrE family metallo-endopeptidase
pgaptmp_000776	1143443	1143674	77			-1								helix-turn-helix transcriptional regulator
pgaptmp_000777	1144071	1144380	103			-1								hypothetical protein
pgaptmp_000778	1145109	1145331	74			1								hypothetical protein
pgaptmp_000779	1145604	1148832	1076			-1	1	0.056	0	0.078	0.668492	-0.498278		ribonucleoside-diphosphate reductase subunit alpha
pgaptmp_000780	1148885	1149278	131			-1	1	0.021	0	0.029				four helix bundle protein
pgaptmp_000781	1149384	1150470	362			-1	1	0.035	0.12	0.061	0.481966	-0.818183		ribonucleotide-diphosphate reductase subunit beta
pgaptmp_000782	1150883	1151510	209			1	0.979	0	0	0.004				RNA polymerase sigma factor
pgaptmp_000783	1151506	1151992	162		1	1								hypothetical protein
pgaptmp_000784	1152089	1153460	457		11	1								sodium-dependent transporter
pgaptmp_000785	1153803	1155660	619			1	1	0.11	0.07	0.13	0.834352	-0.243338		molecular chaperone HtpG
pgaptmp_000786	1155961	1157992	677		15	1	1	0.006	0	0.001				sodium-translocating pyrophosphatase
pgaptmp_000787	1158103	1158292	63		2	1								hypothetical protein
pgaptmp_000788	1158295	1159000	235			-1								glycosyltransferase
pgaptmp_000789	1160576	1162067	497			1	1	0.008	0	0.006				glycerol kinase GlpK
pgaptmp_000790	1162169	1162463	98			1	1	0.029	0	0.031				Dabb family protein
pgaptmp_000791	1162747	1164709	654		4	-1	1	0.002	0	0.005				polysaccharide biosynthesis protein
pgaptmp_000792	1164988	1167574	862	SP		-1	1	0.008	0	0.011				DUF4838 domain-containing protein
pgaptmp_000793	1167695	1168766	357			-1	0.977	0.002	0	0.002				IS630 family transposase
pgaptmp_000794	1169057	1170221	388			-1	1	0.004	0	0.006				DegT/DnrJ/EryC1/StrS family aminotransferase
pgaptmp_000795	1170424	1171141	239	SP	1	1	1	0.012	0	0.029				exosortase-associated EpsI family protein
pgaptmp_000796	1171533	1172178	215			-1	0.979	0.006	0	0.004				acetyltransferase
pgaptmp_000797	1172270	1173017	249			-1	1	0.011	0	0.009				SDR family NAD(P)-dependent oxidoreductase
pgaptmp_000798	1173037	1173277	80			-1	1	0	0	0.029				phosphopantetheine-binding protein
pgaptmp_000799	1173699	1174725	342			-1	1	0.012	0	0.013				3-oxoacyl-ACP synthase III family protein
pgaptmp_000800	1174789	1175002	71			1								hypothetical protein
pgaptmp_000801	1175150	1176560	470			-1	0.998	0.003	0	0.005				long-chain fatty acid--CoA ligase
pgaptmp_000802	1176788	1177622	278			-1	1	0.028	0	0.033				SDR family NAD(P)-dependent oxidoreductase
pgaptmp_000803	1177618	1178044	142			-1	0.979	0.005	0	0.005				four helix bundle protein
pgaptmp_000804	1178228	1178531	101			-1	1	0.021	0	0.053	0.245093	-1.35252		hypothetical protein
pgaptmp_000805	1178766	1179384	206		1	-1	0.918	0	0	0.004				sugar transferase
pgaptmp_000806	1179600	1180698	366			-1	1	0.027	0	0.037				non-hydrolyzing UDP-N-acetylglucosamine 2-epimerase
pgaptmp_000807	1181001	1181301	100			-1	0.979	0	0	0.008				type II toxin-antitoxin system RelE/ParE family toxin
pgaptmp_000808	1181297	1181516	73			-1								addiction module protein
pgaptmp_000809	1181969	1182404	145			-1	0.979	0.005	0	0				type II toxin-antitoxin system VapC family toxin
pgaptmp_000810	1182400	1182637	79			-1	0.985	0.009	0	0.01				type II toxin-antitoxin system Phd/YefM family antitoxin
pgaptmp_000811	1182885	1183185	100			-1	0.979	0	0	0.008				type II toxin-antitoxin system RelE/ParE family toxin
pgaptmp_000812	1183181	1183412	77			-1	1	0.009	0	0.04				addiction module protein
pgaptmp_000813	1184010	1184292	94			-1								nucleotidyltransferase family protein
pgaptmp_000814	1184945	1185212	89			-1								type II toxin-antitoxin system RelE/ParE family toxin
pgaptmp_000815	1185239	1185590	117			-1								addiction module protein
pgaptmp_000816	1186011	1186608	199			-1								glycosyltransferase
pgaptmp_000817	1186753	1187035	94			-1								hypothetical protein
pgaptmp_000818	1187336	1187486	50			-1								hypothetical protein
pgaptmp_000819	1187529	1188558	343	SP		-1	1	0.004	0	0.009				HlyD family secretion protein
pgaptmp_000820	1188601	1189174	191			-1	0.998	0	0	0.008				four helix bundle protein
pgaptmp_000821	1189412	1190099	229		3	-1	0.979	0.006	0	0.003				DUF4956 domain-containing protein
pgaptmp_000822	1190095	1190974	293			-1	1	0.002	0	0.005				VTC domain-containing protein
pgaptmp_000823	1191310	1198747	2479	SP	1	-1	1	0.004	0	0.002				CotH kinase family protein
pgaptmp_000824	1198794	1203723	1643			-1	1	0.003	0	0				CotH kinase family protein
pgaptmp_000825	1204067	1204670	201			-1	1	0	0	0.008				acetyltransferase
pgaptmp_000826	1204708	1205368	220		1	-1								sugar transferase
pgaptmp_000827	1205376	1206636	420			-1								glycosyltransferase family 4 protein
pgaptmp_000828	1206669	1208853	728		1	-1	1	0.002	0	0.002				alginate lyase family protein
pgaptmp_000829	1209010	1209406	132			-1	0.956	0	0	0.006				type II toxin-antitoxin system VapC family toxin
pgaptmp_000830	1209402	1209762	120			-1	0.916	0.006	0	0.006				AbrB/MazE/SpoVT family DNA-binding domain-containing protein
pgaptmp_000831	1209764	1210043	93			-1								four helix bundle protein
pgaptmp_000832	1210183	1212463	760			-1	1	0.003	0	0.003				bi-domain-containing oxidoreductase
pgaptmp_000833	1212528	1213284	252		2	1	1	0.003	0	0.012				YdcF family protein
pgaptmp_000834	1213429	1214581	384			-1	1	0.016	0	0.01				glycosyltransferase family 4 protein
pgaptmp_000835	1214793	1215972	393			-1	1	0.005	0	0.002				glycosyltransferase family 4 protein
pgaptmp_000836	1215982	1216993	337			-1	1	0.002	0	0.002				glycosyltransferase family 4 protein
pgaptmp_000837	1217050	1218271	407			-1								glycosyltransferase family 4 protein
pgaptmp_000838	1218297	1219371	358			-1	0.979	0.002	0	0.002				CgeB family protein
pgaptmp_000839	1219448	1220936	496		12	-1	1	0.006	0	0.003				hypothetical protein
pgaptmp_000840	1221100	1222189	363			-1	0.978	0	0	0.006				CgeB family protein
pgaptmp_000841	1222260	1223004	248			-1	0.978	0	0	0.003				class I SAM-dependent methyltransferase
pgaptmp_000842	1223006	1224002	332			-1	1	0.004	0	0.011				hypothetical protein
pgaptmp_000843	1224031	1225204	391			-1	1	0.005	0	0.008				polysaccharide pyruvyl transferase family protein
pgaptmp_000844	1225227	1226781	518		12	-1								lipopolysaccharide biosynthesis protein
pgaptmp_000845	1227084	1227888	268			-1								alpha-1,2-fucosyltransferase
pgaptmp_000846	1228267	1228549	94			-1	0.979	0	0	0.016				DUF2442 domain-containing protein
pgaptmp_000847	1228553	1228823	90			-1								DUF4160 domain-containing protein
pgaptmp_000848	1229259	1229475	72			-1								type II toxin-antitoxin system HicB family antitoxin
pgaptmp_000849	1229802	1230027	75			-1	0.998	0.009	0.588	0.041				type II toxin-antitoxin system Phd/YefM family antitoxin
pgaptmp_000850	1230032	1230239	69			-1								type II toxin-antitoxin system RelE family toxin
pgaptmp_000851	1230642	1231083	147			-1	1	0.005	0	0.016				GbsR/MarR family transcriptional regulator
pgaptmp_000853	1232134	1233646	504			-1	1	0.07	0	0.047	0.613269	0.588102		nucleotide sugar dehydrogenase
pgaptmp_000854	1234126	1235077	317			-1	1	0.02	0	0.034				GDP-mannose 4,6-dehydratase
pgaptmp_000855	1235118	1235592	158			-1	1	0.031	0	0.058	0.43533	-0.907735		YhcH/YjgK/YiaL family protein
pgaptmp_000856	1236004	1236622	206		5	1								hypothetical protein
pgaptmp_000857	1236857	1237763	302			1	1	0.016	0	0.013				3'(2'),5'-bisphosphate nucleotidase CysQ family protein
pgaptmp_000858	1237884	1239393	503		11	1	1	0.004	0	0.006				O-antigen ligase family protein
pgaptmp_000859	1239632	1241480	616			-1	1	0.015	0	0.025				glutamine--fructose-6-phosphate transaminase (isomerizing)
pgaptmp_000860	1241851	1243360	503	SP		1	0.998	0.003	0	0.003				hypothetical protein
pgaptmp_000861	1243352	1244105	251		5	1								MlaE family ABC transporter permease
pgaptmp_000862	1244213	1244981	256			1	0.999	0	0	0.006				ABC transporter ATP-binding protein
pgaptmp_000863	1244977	1245976	333		1	1	1	0.015	0	0.027				MlaD family protein
pgaptmp_000864	1246137	1246905	256			1	0.999	0.005	0	0.006				Hsp33 family molecular chaperone HslO
pgaptmp_000865	1247512	1247998	162			-1								transposase
pgaptmp_000866	1249382	1250933	517		14	-1								NADH-quinone oxidoreductase subunit N
pgaptmp_000867	1250951	1252523	524		13	-1	1	0.005	0	0.009				complex I subunit 4 family protein
pgaptmp_000868	1252533	1254423	630		17	-1								NADH-quinone oxidoreductase subunit L
pgaptmp_000869	1254424	1254730	102		3	-1								NADH-quinone oxidoreductase subunit NuoK
pgaptmp_000870	1254761	1255286	175		5	-1								NADH-quinone oxidoreductase subunit J family protein
pgaptmp_000871	1255761	1256742	327			-1	1	0.219	0	0.172	0.765595	0.34692		transaldolase
pgaptmp_000872	1258582	1260520	646		15	1								sodium:solute symporter family protein
pgaptmp_000873	1260837	1261974	379			1	0.979	0.004	0	0				ATP-binding protein
pgaptmp_000874	1262000	1263020	340		1	-1	0.997	0	0	0.004				M28 family peptidase
pgaptmp_000875	1263302	1267244	1314			-1	1	0.002	0	0.001				ATP-dependent RNA helicase HrpA
pgaptmp_000876	1268104	1271836	1244			-1	1	0.033	0	0.027				methionine synthase
pgaptmp_000877	1272189	1273062	291			1								metallophosphoesterase
pgaptmp_000878	1273331	1274387	352		3	1	0.935	0	0	0.002				hypothetical protein
pgaptmp_000879	1274455	1275595	380			1	1	0.007	0	0.014			Endo-alginate lyase Family 38	alginate lyase family protein
pgaptmp_000880	1279259	1279820	187			-1	1	0.011	0	0.016				cob(I)yrinic acid a,c-diamide adenosyltransferase
pgaptmp_000881	1279940	1280933	331			1								GNAT family N-acetyltransferase
pgaptmp_000882	1281002	1281416	138			-1	1	0.035	0	0.039				ribosome silencing factor
pgaptmp_000883	1281416	1282007	197			-1	0.979	0	0	0.004				nicotinate-nucleotide adenylyltransferase
pgaptmp_000884	1282161	1283274	371			-1	0.979	0	0	0.006				sigma-70 family RNA polymerase sigma factor
pgaptmp_000886	1283780	1283948	56			-1								DUF1810 family protein
pgaptmp_000887	1283988	1284342	118		3	-1								hypothetical protein
pgaptmp_000888	1284384	1284516	44		1	-1								hypothetical protein
pgaptmp_000889	1286630	1286978	116		3	-1								DUF805 domain-containing protein
pgaptmp_000890	1287595	1287913	106		3	-1								hypothetical protein
pgaptmp_000891	1288016	1288298	94			-1								hypothetical protein
pgaptmp_000892	1288378	1289545	389			-1								IS4 family transposase
pgaptmp_000893	1290059	1290473	138		3	-1								hypothetical protein
pgaptmp_000894	1291454	1292906	484			1								group II intron reverse transcriptase/maturase
pgaptmp_000895	1293216	1293624	136			1								hypothetical protein
pgaptmp_000896	1294945	1295206	87			-1								type II toxin-antitoxin system RelE family toxin
pgaptmp_000897	1295192	1295414	74			-1	1	0.038	0	0.042				CopG family transcriptional regulator
pgaptmp_000898	1295495	1296008	171			-1								DUF6714 family protein
pgaptmp_000899	1296057	1296474	139			-1								hypothetical protein
pgaptmp_000900	1296743	1298123	460			-1								group II intron reverse transcriptase/maturase
pgaptmp_000901	1298682	1299045	121			-1	0.999	0.012	0.362	0.013				DUF5076 domain-containing protein
pgaptmp_000902	1299122	1299407	95		3	-1								hypothetical protein
pgaptmp_000903	1299547	1299862	105			-1	0.979	0.007	0	0				hypothetical protein
pgaptmp_000904	1300278	1300476	66			1								hypothetical protein
pgaptmp_000905	1300514	1301168	218			-1								hypothetical protein
pgaptmp_000906	1301364	1301814	150		2	-1								hypothetical protein
pgaptmp_000907	1301873	1302227	118			-1								hypothetical protein
pgaptmp_000908	1302709	1302946	79		2	-1								hypothetical protein
pgaptmp_000909	1303266	1304208	314	TAT		1	0.999	0	0	0.005				metallophosphoesterase family protein
pgaptmp_000910	1306282	1308613	777			-1	1	0.044	0.056	0.088	0.386685	-1.00727		dynamin family protein
pgaptmp_000911	1309385	1313138	1251			-1	1	0.003	0	0.008				hydantoinase B/oxoprolinase family protein
pgaptmp_000912	1313320	1313599	93			1								toxin
pgaptmp_000913	1313595	1313868	91			1	1	0.015	0	0.008				hypothetical protein
pgaptmp_000914	1314160	1315156	332			1	1	0.092	0.131	0.092	0.994942	0.00737655		AAA family ATPase
pgaptmp_000915	1315171	1316107	312			1	1	0.009	0	0.024				DUF58 domain-containing protein
pgaptmp_000916	1316103	1316643	180		1	1	1	0.008	0	0.013				DUF4381 family protein
pgaptmp_000917	1316642	1317677	345		3	1	1	0.002	0	0.009				VWA domain-containing protein
pgaptmp_000918	1317673	1320349	892		2	1	1	0.007	0	0.012				InlB B-repeat-containing protein
pgaptmp_000919	1320351	1322142	597	SP	2	1	1	0	0	0.011				BatD family protein
pgaptmp_000920	1322138	1322870	244	SP	2	1	1	0.017	0	0.016				tetratricopeptide repeat protein
pgaptmp_000921	1323301	1324252	317			1								sigma-70 family RNA polymerase sigma factor
pgaptmp_000922	1324255	1325428	391			-1	1	0.002	0	0.014				ROK family transcriptional regulator
pgaptmp_000923	1325487	1326420	311			-1								hypothetical protein
pgaptmp_000924	1326521	1327208	229	SP	2	-1								PEP-CTERM sorting domain-containing protein
pgaptmp_000925	1327412	1328972	520			-1	1	0.003	0	0.006				family 20 glycosylhydrolase
pgaptmp_000926	1329052	1329961	303			-1	1	0.018	0	0.02				Gfo/Idh/MocA family protein
pgaptmp_000927	1330048	1331092	348			-1	1	0.106	0.125	0.131	0.790519	-0.309097		Gfo/Idh/MocA family protein
pgaptmp_000928	1331241	1333134	631			1	1	0.006	0	0.006				beta-N-acetylhexosaminidase
pgaptmp_000929	1333951	1334677	242	PILIN	1	-1								type II secretion system protein
pgaptmp_000930	1334703	1337349	882	SP		-1	0.979	0.001	0	0				hypothetical protein
pgaptmp_000931	1337737	1338103	122			1	1	0.006	0	0.019				VOC family protein
pgaptmp_000932	1338118	1338580	154			-1	1	0.045	0	0.04				cupin domain-containing protein
pgaptmp_000933	1338746	1339910	388			1	1	0.004	0	0.008				acyl-CoA dehydrogenase family protein
pgaptmp_000934	1339918	1341511	531			1	1	0.001	0	0.001				sensor histidine kinase
pgaptmp_000935	1341649	1342957	436		1	1								FAD-dependent oxidoreductase
pgaptmp_000936	1343013	1343643	210			-1								hypothetical protein
pgaptmp_000937	1343639	1344800	387			-1	1	0.002	0	0.002				AAA family ATPase
pgaptmp_000938	1344999	1345698	233			-1								SOS response-associated peptidase
pgaptmp_000939	1345839	1346997	386			-1	1	0	0	0.008				MalY/PatB family protein
pgaptmp_000940	1347364	1348624	420			1	1	0.268	0	0.183	0.635523	0.551512		transcription termination factor NusA
pgaptmp_000941	1348701	1351296	865			1	1	0.091	0.05	0.096	0.946465	-0.0781323		translation initiation factor IF-2
pgaptmp_000942	1351407	1351821	138			1	1	0	0	0.011				30S ribosome-binding factor RbfA
pgaptmp_000943	1351864	1352860	332			1	1	0.006	0	0.016				DHH family phosphoesterase
pgaptmp_000944	1352894	1353620	242			1	1	0.014	0	0.041				tRNA pseudouridine(55) synthase TruB
pgaptmp_000945	1353754	1354696	314			1	0.999	0	0	0.005				riboflavin biosynthesis protein RibF
pgaptmp_000946	1356295	1356787	164		5	1								TspO/MBR family protein
pgaptmp_000947	1356938	1357373	145			-1								type II toxin-antitoxin system VapC family toxin
pgaptmp_000948	1357369	1357618	83			-1								type II toxin-antitoxin system Phd/YefM family antitoxin
pgaptmp_000949	1357847	1360142	765	SP	1	1	0.841	0.001	0	0				hypothetical protein
pgaptmp_000950	1360263	1361145	294		8	1								DMT family transporter
pgaptmp_000951	1361873	1362152	93			1								type II toxin-antitoxin system RelE/ParE family toxin
pgaptmp_000952	1362159	1362468	103			1	0.977	0.007	0	0				HigA family addiction module antitoxin
pgaptmp_000953	1362626	1363448	274		2	-1	0.979	0.003	0	0.003				restriction endonuclease
pgaptmp_000954	1364212	1364554	114		2	-1								hypothetical protein
pgaptmp_000955	1364736	1365117	127	LIPO		1	0.967	0	0	0.006				hypothetical protein
pgaptmp_000956	1365187	1366063	292		3	1	1	0	0	0.005				nuclease-related domain-containing protein
pgaptmp_000957	1366243	1367038	265	SP		1	0.979	0.003	0	0				tetratricopeptide repeat protein
pgaptmp_000958	1367083	1370197	1038			-1	0.999	0.001	0	0.001				DUF3427 domain-containing protein
pgaptmp_000959	1370225	1370657	144			-1								(deoxy)nucleoside triphosphate pyrophosphohydrolase
pgaptmp_000960	1371149	1372070	307			-1								nucleotidyl transferase AbiEii/AbiGii toxin family protein
pgaptmp_000961	1372066	1372666	200			-1								type IV toxin-antitoxin system AbiEi family antitoxin domain-containing protein
pgaptmp_000962	1373442	1374225	261			-1								hypothetical protein
pgaptmp_000963	1374211	1374730	173			-1	1	0	0	0.009				hypothetical protein
pgaptmp_000964	1374984	1375197	71			-1								hypothetical protein
pgaptmp_000965	1375437	1376445	336			-1	0.999	0.002	0	0.005				Fic family protein
pgaptmp_000966	1376837	1377527	230		3	1								hypothetical protein
pgaptmp_000968	1377908	1378952	348			1	1	0.006	0	0.009				Holliday junction branch migration DNA helicase RuvB
pgaptmp_000969	1379317	1379959	214			1	1	0.01	0	0.018				NAD(P)H:quinone oxidoreductase
pgaptmp_000970	1380060	1380549	163			-1								hypothetical protein
pgaptmp_000971	1382108	1384301	731		1	-1								YfbK domain-containing protein
pgaptmp_000972	1384328	1384850	174			-1								RNA polymerase sigma factor
pgaptmp_000973	1385130	1385487	119		4	1								SPW repeat protein
pgaptmp_000974	1385506	1386772	422			-1	1	0.002	0	0.013				dGTP triphosphohydrolase
pgaptmp_000975	1387267	1388335	356			-1								PA0069 family radical SAM protein
pgaptmp_000976	1389489	1389972	161			1	1	0.026	0	0.024				6-pyruvoyl trahydropterin synthase family protein
pgaptmp_000977	1389997	1390981	328			1	1	0.017	0	0.067	0.0875299	-1.98811		GTP cyclohydrolase FolE2
pgaptmp_000978	1391250	1391790	180		5	1								CPBP family intramembrane glutamic endopeptidase
pgaptmp_000979	1391810	1393235	475			-1	1	0.022	0	0.038				pyruvate kinase
pgaptmp_000980	1393260	1394772	504			-1	1	0.007	0	0.006				PLP-dependent transferase
pgaptmp_000981	1395051	1395639	196			-1	0.979	0.004	0	0.004				RNA 2',3'-cyclic phosphodiesterase
pgaptmp_000982	1395631	1395973	114			-1								hypothetical protein
pgaptmp_000983	1396211	1397294	361			1								Gfo/Idh/MocA family protein
pgaptmp_000984	1397346	1398501	385			1								NAD-dependent epimerase/dehydratase family protein
pgaptmp_000985	1398653	1399526	291			1								glycosyltransferase
pgaptmp_000986	1399546	1400272	242			1								acyltransferase
pgaptmp_000987	1400448	1402215	589			-1	1	0.012	0	0.017				ABC-ATPase domain-containing protein
pgaptmp_000988	1402493	1403051	186			-1	1	0.004	0	0.021				peptide deformylase
pgaptmp_000989	1403079	1404783	568		6	1	1	0.001	0.077	0.004				hypothetical protein
pgaptmp_000990	1404804	1406268	488	SP		1	1	0.036	0	0.055	0.596802	-0.615554		hypothetical protein
pgaptmp_000991	1406404	1407286	294		7	-1								hypothetical protein
pgaptmp_000992	1407387	1407963	192			1								nucleoside deaminase
pgaptmp_000993	1407950	1409945	665			-1	0.979	0.004	0	0				response regulator
pgaptmp_000994	1409941	1410430	163			-1	0.959	0.004	0	0.005				response regulator
pgaptmp_000995	1410438	1412166	576		7	-1	0.979	0.001	0	0				sensor histidine kinase
pgaptmp_000996	1413296	1415702	802		17	1	1	0.003	0	0.005				cation:proton antiporter
pgaptmp_000997	1415829	1417455	542			1	1	0.003	0	0.007				PAS domain-containing sensor histidine kinase
pgaptmp_000998	1417650	1419006	452		10	1								chromate efflux transporter
pgaptmp_000999	1418995	1419862	289		6	-1								ABC transporter permease
pgaptmp_001000	1419858	1420824	322			-1	0.979	0.002	0	0.002				ABC transporter ATP-binding protein
pgaptmp_001001	1420835	1421360	175	PILIN	1	-1								type II secretion system protein
pgaptmp_001002	1421359	1421836	159			-1	0.979	0	0	0.005				hypothetical protein
pgaptmp_001003	1421970	1422435	155		1	-1								hypothetical protein
pgaptmp_001004	1422431	1423064	211			-1								RNA polymerase sigma factor
pgaptmp_001005	1423095	1424016	307	SP		-1	0.979	0.005	0	0				hypothetical protein
pgaptmp_001006	1424447	1428014	1189	SP	1	-1	1	0.009	0	0.009				autotransporter outer membrane beta-barrel domain-containing protein
pgaptmp_001007	1428076	1430563	829		7	-1								response regulator
pgaptmp_001008	1430964	1433445	827		7	1								response regulator
pgaptmp_001009	1433518	1434808	430		1	1								phospholipase D-like domain-containing protein
pgaptmp_001010	1434813	1435308	165	SP	1	-1	1	0.047	0	0.028				thioredoxin family protein
pgaptmp_001011	1435467	1437633	722		2	-1								response regulator
pgaptmp_001012	1437779	1440047	756	SP	1	-1	1	0.007	0	0.012				glycosyl hydrolase family 28-related protein
pgaptmp_001013	1440845	1441181	112		3	1								DUF5658 family protein
pgaptmp_001014	1441261	1441984	241			-1	1	0.012	0	0				cyclic nucleotide-binding domain-containing protein
pgaptmp_001015	1442045	1442213	56	LIPO		-1								HPP family protein
pgaptmp_001016	1442915	1444490	525		10	1	0.979	0.001	0	0.001				Na/Pi cotransporter family protein
pgaptmp_001017	1444517	1446227	570			-1								hypothetical protein
pgaptmp_001018	1446123	1447521	466		1	-1								hypothetical protein
pgaptmp_001019	1447831	1449079	416		12	1								MFS transporter
pgaptmp_001020	1449267	1452384	1039	SP		1	1	0.041	0.042	0.027				leucine-rich repeat domain-containing protein
pgaptmp_001021	1452454	1453381	309			-1	1	0.014	0	0.02				cobalamin-dependent protein
pgaptmp_001022	1453506	1454508	334		4	1	0.979	0.002	0	0.002				acyl-CoA desaturase
pgaptmp_001023	1454504	1455845	447			1	1	0.002	0	0.005				NAD(P)/FAD-dependent oxidoreductase
pgaptmp_001024	1455841	1456675	278		1	1	0.998	0.003	0	0.003				DUF1365 domain-containing protein
pgaptmp_001025	1456661	1458008	449			1	1	0.005	0	0.014				class I SAM-dependent methyltransferase
pgaptmp_001026	1458004	1458784	260		6	1								DUF1295 domain-containing protein
pgaptmp_001027	1458762	1459812	350			1	1	0.014	0	0.009				SAM-dependent methyltransferase
pgaptmp_001029	1460461	1461682	407			-1								hypothetical protein
pgaptmp_001030	1461848	1463231	461	SP	1	-1	1	0.006	0	0.017				amidohydrolase family protein
pgaptmp_001032	1463788	1465387	533			1								transposase
pgaptmp_001034	1466539	1466950	137			-1								type II toxin-antitoxin system VapC family toxin
pgaptmp_001035	1466946	1467186	80			-1								DUF6364 family protein
pgaptmp_001036	1467381	1468389	336			-1								hypothetical protein
pgaptmp_001037	1468361	1469150	263		2	-1								hypothetical protein
pgaptmp_001038	1469136	1469313	59			-1								type I restriction enzyme endonuclease domain-containing protein
pgaptmp_001040	1469949	1472289	780			-1	0.979	0	0	0.003				DEAD/DEAH box helicase
pgaptmp_001041	1472285	1472987	234			-1	0.912	0.003	0	0				hypothetical protein
pgaptmp_001042	1472983	1473286	101			-1								hypothetical protein
pgaptmp_001043	1473767	1474097	110			-1								hypothetical protein
pgaptmp_001044	1474093	1475224	377			-1	1	0.004	0	0.008				Fic family protein
pgaptmp_001045	1475573	1477958	795			-1								DEAD/DEAH box helicase family protein
pgaptmp_001046	1477980	1478460	160			-1								type I restriction endonuclease
pgaptmp_001047	1478452	1478818	122			-1								AlbA family DNA-binding domain-containing protein
pgaptmp_001048	1479140	1479650	170			1	1	0.062	0	0.049	0.785073	0.317332		NADH-quinone oxidoreductase subunit NuoB
pgaptmp_001049	1479655	1480276	207			1	1	0.071	0	0.066	0.9368	0.0922655		NADH-quinone oxidoreductase subunit C
pgaptmp_001050	1480291	1481524	411			1	1	0.052	0.106	0.072	0.69176	-0.461333		NADH dehydrogenase (quinone) subunit D
pgaptmp_001051	1481554	1482031	159			1	1	0.018	0	0.048				NAD(P)H-dependent oxidoreductase subunit E
pgaptmp_001052	1482393	1483743	450			1	1	0.042	0	0.068	0.549077	-0.697168		NADH-quinone oxidoreductase subunit NuoF
pgaptmp_001053	1483777	1485472	565			1	1	0.07	0.077	0.085	0.813496	-0.274517		2Fe-2S iron-sulfur cluster-binding protein
pgaptmp_001054	1485844	1486630	262	SP		1	1	0.051	0	0.116	0.300751	-1.20413		DUF481 domain-containing protein
pgaptmp_001055	1486677	1487955	426			1	1	0.024	0	0.029				diaminopimelate decarboxylase
pgaptmp_001056	1488114	1489440	442			-1	1	0.002	0	0.007				group II intron reverse transcriptase/maturase
pgaptmp_001057	1490118	1491501	461		1	1	1	0.002	0.095	0.003				DNA recombination protein RmuC
pgaptmp_001058	1491546	1492341	265			1								MBL fold metallo-hydrolase
pgaptmp_001059	1492360	1492780	140	SP		-1	1	0.02	0	0.022				hypothetical protein
pgaptmp_001060	1492835	1493477	214			-1	1	0.007	0	0.036				pyridoxamine 5'-phosphate oxidase
pgaptmp_001062	1495579	1496500	307			1	1	0.025	0	0.022				phosphoribosylaminoimidazolesuccinocarboxamide synthase
pgaptmp_001063	1496468	1498175	569		1	-1	1	0.015	0	0.047				tetratricopeptide repeat protein
pgaptmp_001064	1498744	1499395	217		2	1	0.991	0.003	0.201	0				hypothetical protein
pgaptmp_001065	1499725	1499866	47			1	0.994	0.015	0	0.05				50S ribosomal protein L34
pgaptmp_001066	1499898	1500264	122			1								ribonuclease P protein component
pgaptmp_001067	1500260	1500608	116			1								membrane protein insertion efficiency factor YidD
pgaptmp_001068	1500618	1502439	607		5	1	1	0.027	0	0.029				YidC/Oxa1 family insertase periplasmic-domain containing protein
pgaptmp_001069	1502562	1503321	253			1	1	0.063	0.518	0.063	0.999234	0.00111756		YebC/PmpR family DNA-binding transcriptional regulator
pgaptmp_001070	1503371	1504523	384			1	1	0.004	0	0.002				homoserine O-acetyltransferase MetX
pgaptmp_001071	1504519	1505185	222			1	1	0.003	0	0.014				methionine biosynthesis protein MetW
pgaptmp_001072	1506073	1506955	294	SP		-1	1	0.007	0	0.023				hypothetical protein
pgaptmp_001073	1507121	1508180	353			1	1	0.002	0	0.011				MBL fold metallo-hydrolase
pgaptmp_001074	1508370	1508727	119	LIPO		1	1	0.206	0	0.09	0.305727	1.1918		hypothetical protein
pgaptmp_001075	1508798	1509152	118			1	1	0.024	0	0.052	0.331435	-1.13013		type II toxin-antitoxin system RelE family toxin
pgaptmp_001076	1509255	1510143	296		7	1	0.997	0.007	0	0.003				CDP-diacylglycerol--serine O-phosphatidyltransferase
pgaptmp_001077	1510365	1511490	375			1	1	0.267	0.465	0.181	0.62785	0.564065		DNA polymerase III subunit beta
pgaptmp_001078	1511566	1512475	303		3	1	0.999	0.002	0	0.005				hypothetical protein
pgaptmp_001079	1512682	1514185	501			1	1	0.136	0	0.273	0.386685	-1.00727		NADP-dependent phosphogluconate dehydrogenase
pgaptmp_001080	1514681	1515302	207			-1	0.879	0.003	0	0.004				guanylate kinase
pgaptmp_001081	1515309	1515852	181		6	-1								hypothetical protein
pgaptmp_001082	1515916	1517311	465			-1	1	0.001	0	0.011				tRNA (N6-isopentenyl adenosine(37)-C2)-methylthiotransferase MiaB
pgaptmp_001083	1517491	1518436	315			-1	1	0.004	0	0.005				GDP-L-fucose synthase
pgaptmp_001084	1518432	1519467	345			-1	1	0.02	0	0.049				GDP-mannose 4,6-dehydratase
pgaptmp_001085	1519537	1519909	124			-1	1	0.107	0	0.123	0.860744	-0.204128		dUTPase
pgaptmp_001086	1520831	1521614	261		5	-1								hypothetical protein
pgaptmp_001087	1521659	1521863	68			1	1	0.704	0.649	0.238	0.178634	1.56502		hypothetical protein
pgaptmp_001088	1521899	1523216	439			1	1	0.014	0	0.029				UDP-N-acetylglucosamine 1-carboxyvinyltransferase
pgaptmp_001089	1523227	1523944	239			1	0.993	0.003	0	0.003				hypothetical protein
pgaptmp_001090	1524958	1525366	136			-1	1	0.206	0	0.225	0.910958	-0.130127		ATP synthase F1 subunit epsilon
pgaptmp_001091	1525371	1526805	478			-1	1	0.442	0.182	0.401	0.903879	0.140521		F0F1 ATP synthase subunit beta
pgaptmp_001092	1526842	1527727	295			-1	1	0.083	0.148	0.114	0.69243	-0.460276		ATP synthase F1 subunit gamma
pgaptmp_001093	1527761	1529297	512			-1	1	0.297	0	0.158	0.430788	0.91674		F0F1 ATP synthase subunit alpha
pgaptmp_001094	1529316	1529715	133			-1	0.998	0.068	0	0.023	0.177169	1.57031		F0F1 ATP synthase subunit delta
pgaptmp_001095	1529724	1530267	181		1	-1	1	0.039	0	0.051	0.735452	-0.393161		F0F1 ATP synthase subunit B
pgaptmp_001096	1530342	1530555	71		2	-1	1	0.367	8.695	0.228	0.554914	0.687009		ATP synthase F0 subunit C
pgaptmp_001097	1530636	1531452	272		6	-1	1	0.033	0	0.022				F0F1 ATP synthase subunit A
pgaptmp_001098	1531641	1531887	82		1	1								hypothetical protein
pgaptmp_001099	1531904	1532522	206			-1								tRNA (guanine(46)-N(7))-methyltransferase TrmB
pgaptmp_001100	1532529	1534410	627			-1	1	0.004	0	0.002				tRNA uridine-5-carboxymethylaminomethyl(34) synthesis enzyme MnmG
pgaptmp_001101	1534718	1536086	456			-1	1	0.011	0	0.02				tRNA uridine-5-carboxymethylaminomethyl(34) synthesis GTPase MnmE
pgaptmp_001102	1536264	1537347	361			-1	1	0.16	0.121	0.148	0.920843	0.115629		recombinase RecA
pgaptmp_001103	1537702	1538341	213			1								hypothetical protein
pgaptmp_001104	1538941	1539277	112			1	1	0.025	0	0.068	0.212071	-1.45206		glutaredoxin family protein
pgaptmp_001105	1539392	1543931	1513			1	1	0.02	0	0.029				glutamate synthase large subunit
pgaptmp_001106	1544566	1547080	838		1	1	1	0.003	0	0.013				ABC transporter substrate-binding protein
pgaptmp_001107	1547102	1548236	378		6	1	1	0.009	0	0.012				ABC transporter permease
pgaptmp_001108	1548232	1549564	444		5	1	1	0.002	0	0.007				ABC transporter permease
pgaptmp_001109	1549567	1550557	330			1	1	0.006	0	0.009				ABC transporter ATP-binding protein
pgaptmp_001110	1550553	1551588	345			1	1	0.01	0	0.013				ABC transporter ATP-binding protein
pgaptmp_001111	1551642	1551825	61		2	1								hypothetical protein
pgaptmp_001112	1552082	1552943	287			1	1	0	0	0.008				oligopeptide/dipeptide ABC transporter ATP-binding protein
pgaptmp_001113	1552979	1553354	125			1								GxxExxY protein
pgaptmp_001114	1553403	1554213	270			1	1	0.005	0	0.011				ABC transporter ATP-binding protein
pgaptmp_001115	1554321	1556268	649			1	1	0.003	0	0.001				AMP-dependent synthetase/ligase
pgaptmp_001116	1556257	1557310	351		8	1	1	0.006	0	0.002				bile acid:sodium symporter family protein
pgaptmp_001117	1557589	1557832	81			-1								hypothetical protein
pgaptmp_001118	1557949	1558933	328			1								IS630 family transposase
pgaptmp_001119	1559403	1561866	821			1	1	0.003	0	0.005				EcoAI/FtnUII family type I restriction enzme subunit R
pgaptmp_001120	1561855	1562659	268			1	0.999	0.005	0	0.003				transposase
pgaptmp_001122	1563135	1564587	484			1	1	0.01	0	0.008				type I restriction-modification system subunit M
pgaptmp_001123	1564848	1565673	275			1	1	0.005	0	0.003				DUF3800 domain-containing protein
pgaptmp_001124	1565784	1565922	46			-1								hypothetical protein
pgaptmp_001125	1565946	1567608	554			1	1	0.003	0	0				restriction endonuclease subunit S
pgaptmp_001126	1567609	1568572	321			1	0.963	0.002	0	0.002				SIR2 family protein
pgaptmp_001127	1568571	1571544	991			1	1	0.003	0	0.002				hypothetical protein
pgaptmp_001129	1572166	1573027	287			1								hypothetical protein
pgaptmp_001130	1573010	1573781	257		2	1								hypothetical protein
pgaptmp_001131	1574273	1574594	107			1								hypothetical protein
pgaptmp_001132	1574689	1575394	235			1	0.999	0.003	0.186	0				hypothetical protein
pgaptmp_001133	1576473	1579380	969			1	1	0.005	0	0.013				DEAD/DEAH box helicase
pgaptmp_001134	1579871	1581062	397			-1	1	0.007	0	0.019				aminotransferase class I/II-fold pyridoxal phosphate-dependent enzyme
pgaptmp_001135	1581575	1582799	408			-1	0.979	0.003	0	0				aminotransferase class III-fold pyridoxal phosphate-dependent enzyme
pgaptmp_001136	1582851	1583652	267			-1	0.979	0.003	0	0				hypothetical protein
pgaptmp_001137	1583768	1585832	688			-1	0.466	0	0	0.001				glycosyltransferase
pgaptmp_001138	1586070	1587018	316			1	1	0.007	0.138	0.027				SDR family oxidoreductase
pgaptmp_001139	1587014	1588100	362			1	1	0.008	0	0.017				dTDP-glucose 4,6-dehydratase
pgaptmp_001140	1588096	1589044	316			1	1	0.011	0	0.017				glucose-1-phosphate thymidylyltransferase RfbA
pgaptmp_001141	1589060	1590875	605			1	1	0.002	0	0.018				glycosyltransferase
pgaptmp_001142	1590883	1592194	437			1	0.979	0	0	0.002				glycosyltransferase family 4 protein
pgaptmp_001143	1592255	1592804	183			1	0.936	0	0	0.004				hypothetical protein
pgaptmp_001144	1593031	1594867	612			-1								phosphotransferase
pgaptmp_001145	1594936	1595581	215			1								hypothetical protein
pgaptmp_001147	1596702	1598382	560	SP		-1	1	0.005	0	0.03				polysaccharide biosynthesis/export family protein
pgaptmp_001148	1598413	1599511	366		2	-1	1	0.008	0	0.01				hypothetical protein
pgaptmp_001149	1599546	1600956	470			-1	1	0.004	0	0.003				tetratricopeptide repeat protein
pgaptmp_001150	1601065	1601518	151			-1								GxxExxY protein
pgaptmp_001151	1601567	1602368	267		6	-1								ABC transporter permease
pgaptmp_001152	1602396	1602876	160			-1	0.979	0.004	0	0.005				GbsR/MarR family transcriptional regulator
pgaptmp_001153	1603047	1605984	979			1								glycosyltransferase
pgaptmp_001154	1605990	1606851	287			-1								hypothetical protein
pgaptmp_001155	1606860	1607622	254			-1								class I SAM-dependent methyltransferase
pgaptmp_001156	1607755	1608796	347			-1								hypothetical protein
pgaptmp_001157	1608955	1610023	356			-1								glycosyltransferase family 4 protein
pgaptmp_001158	1610127	1611291	388			1								glycosyltransferase family 4 protein
pgaptmp_001159	1611339	1612437	366			-1	0.979	0.002	0	0				glycosyltransferase
pgaptmp_001160	1612588	1612957	123			1	1	0.063	0	0.056	0.891054	0.15938		acyl carrier protein
pgaptmp_001161	1612926	1613397	157			1	1	0.018	0	0.005				3-hydroxyacyl-ACP dehydratase FabZ family protein
pgaptmp_001162	1613414	1614686	424			1	1	0.008	0	0.011				beta-ketoacyl-[acyl-carrier-protein] synthase family protein
pgaptmp_001163	1614673	1615519	282			1	0.979	0	0	0.003				SDR family NAD(P)-dependent oxidoreductase
pgaptmp_001164	1615515	1616745	410			1	0.563	0.002	0	0				glycosyltransferase family 4 protein
pgaptmp_001165	1616923	1617331	136			1								endonuclease domain-containing protein
pgaptmp_001166	1617578	1619402	608			-1	1	0.031	0	0.049				translational GTPase TypA
pgaptmp_001167	1619502	1620033	177			-1	1	0.083	0	0.069	0.821726	0.26219		glycine cleavage system protein R
pgaptmp_001168	1620306	1620696	130			1	1	0.134	0.337	0.077	0.48459	0.81329		hypothetical protein
pgaptmp_001169	1621038	1622304	422			1	0.999	0.003	0	0				glycosyltransferase family 4 protein
pgaptmp_001170	1622341	1622989	216			-1	0.975	0	0	0.004				lysophospholipid acyltransferase family protein
pgaptmp_001171	1623158	1623290	44		1	1								hypothetical protein
pgaptmp_001172	1623534	1624476	314	SP		1								hypothetical protein
pgaptmp_001173	1625277	1626639	454			1	1	0.002	0	0.008				replication-associated recombination protein A
pgaptmp_001174	1626770	1627460	230	SP	1	1	1	0.012	0	0				DUF4412 domain-containing protein
pgaptmp_001177	1628308	1629040	244			1	1	0.009	0	0.016				SDR family oxidoreductase
pgaptmp_001178	1629064	1630543	493			-1	0.979	0.001	0	0				DUF7305 domain-containing protein
pgaptmp_001179	1630539	1631142	201		1	-1								PilW family protein
pgaptmp_001180	1631098	1631578	160	PILIN	1	-1								type IV pilus modification PilV family protein
pgaptmp_001181	1631668	1631998	110		1	-1								FtsB family cell division protein
pgaptmp_001182	1632057	1633518	487			1	1	0.137	0	0.08	0.501329	0.78241		UTP--glucose-1-phosphate uridylyltransferase
pgaptmp_001183	1633566	1635528	654			1	1	0.067	0	0.069	0.975668	-0.0354901		phospho-sugar mutase
pgaptmp_001184	1635667	1635970	101			-1	0.979	0	0	0.008				P-II family nitrogen regulator
pgaptmp_001185	1635966	1636932	322		9	-1								sodium-dependent bicarbonate transport family permease
pgaptmp_001186	1637061	1640388	1109		2	1								PAS domain S-box protein
pgaptmp_001187	1640404	1641811	469			-1								CCA tRNA nucleotidyltransferase
pgaptmp_001188	1641890	1642277	129		4	-1								DUF423 domain-containing protein
pgaptmp_001189	1642442	1643183	247	SP	1	1	1	0.857	4.948	1.321	0.591974	-0.623666		TorF family putative porin
pgaptmp_001190	1643496	1643892	132	LIPO	1	-1	1	0.042	0	0.052	0.796512	-0.300052		DUF3568 family protein
pgaptmp_001191	1644128	1705346	20406			1	1	0.001	0	0				proprotein convertase P-domain-containing protein
pgaptmp_001192	1705363	1705537	58			1								hypothetical protein
pgaptmp_001193	1705536	1723968	6144			1	1	0.003	0	0				LEPR-XLL domain-containing protein
pgaptmp_001194	1723967	1725629	554	LIPO	1	1	0.979	0.003	0	0				chitobiase/beta-hexosaminidase C-terminal domain-containing protein
pgaptmp_001195	1725728	1746086	6786			1	1	0.004	0	0.001				LEPR-XLL domain-containing protein
pgaptmp_001196	1746085	1747993	636	SP		1								hypothetical protein
pgaptmp_001197	1748190	1749186	332	SP		1	1	0.01	0	0.005				autotransporter outer membrane beta-barrel domain-containing protein
pgaptmp_001198	1749391	1750918	509	SP		1	1	0.124	0.086	0.093	0.71591	0.423471		TolC family protein
pgaptmp_001199	1750928	1751723	265		1	1	1	0.032	0	0.046				efflux RND transporter periplasmic adaptor subunit
pgaptmp_001200	1751787	1753611	608		1	1	1	0.01	0	0.016				efflux RND transporter periplasmic adaptor subunit
pgaptmp_001201	1753633	1755781	716		8	1	0.998	0.002	0	0				hypothetical protein
pgaptmp_001202	1755881	1757888	669			1	1	0.003	0	0.005				hypothetical protein
pgaptmp_001203	1758091	1758547	152			1								nucleotidyltransferase
pgaptmp_001204	1758837	1760013	392			-1								enoyl-ACP reductase FabV
pgaptmp_001205	1760188	1761622	478			-1								nitronate monooxygenase
pgaptmp_001206	1761785	1763114	443		10	-1								NnrS family protein
pgaptmp_001207	1763400	1763850	150	LIPO		-1	0.979	0.014	0	0				cupredoxin domain-containing protein
pgaptmp_001208	1763918	1764857	313		9	-1								heme o synthase
pgaptmp_001209	1765250	1765640	130			-1	0.979	0.011	0	0				ribosome hibernation-promoting factor, HPF/YfiA family
pgaptmp_001210	1766589	1767165	192			-1								DNA-binding protein
pgaptmp_001211	1767173	1768331	386			-1	0.979	0.002	0	0.002				helix-turn-helix domain-containing protein
pgaptmp_001212	1769709	1770000	97			1								hypothetical protein
pgaptmp_001213	1770408	1770759	117			-1								hypothetical protein
pgaptmp_001214	1770949	1773187	746			-1								MEDS domain-containing protein
pgaptmp_001215	1773956	1774685	243			1	0.992	0.006	0	0.003				phosphate/phosphite/phosphonate ABC transporter substrate-binding protein
pgaptmp_001216	1774752	1775610	286			1								phosphonate ABC transporter ATP-binding protein
pgaptmp_001217	1775661	1776462	267		6	1								phosphonate ABC transporter, permease protein PhnE
pgaptmp_001218	1776861	1777290	143			-1								type II toxin-antitoxin system VapC family toxin
pgaptmp_001219	1777286	1777544	86			-1								type II toxin-antitoxin system Phd/YefM family antitoxin
pgaptmp_001220	1777811	1777982	57			-1								hypothetical protein
pgaptmp_001221	1778176	1785169	2331	SP		-1	1	0.005	0	0				putative Ig domain-containing protein
pgaptmp_001222	1785310	1785607	99		1	-1								MFS transporter
pgaptmp_001224	1787108	1788956	616			1	1	0.024	0	0.027				dihydroxy-acid dehydratase
pgaptmp_001225	1789100	1790561	487		2	1								cardiolipin synthase
pgaptmp_001226	1790650	1792573	641		3	1	0.998	0	0	0.002				M48 family metalloprotease
pgaptmp_001227	1792988	1793801	271	SP		-1	1	0.013	0	0.011				hypothetical protein
pgaptmp_001228	1793983	1794940	319		4	1								hypothetical protein
pgaptmp_001229	1794876	1796295	473			-1								glycoside hydrolase family 140 protein
pgaptmp_001230	1796456	1797098	214			1								isochorismate family cysteine hydrolase YcaC
pgaptmp_001231	1797094	1798024	310			1								YceI family protein
pgaptmp_001232	1798050	1798944	298			1	0.979	0.002	0	0.003				LysR family transcriptional regulator
pgaptmp_001233	1799071	1800640	523	SP		1								hypothetical protein
pgaptmp_001234	1801046	1801580	178	SP		1	1	0.02	0	0.026				LA_2272 family surface repeat-containing protein
pgaptmp_001235	1801811	1802255	148		4	1								DoxX family protein
pgaptmp_001236	1802300	1803482	394	SP	1	-1	1	0.004	0	0.008				hypothetical protein
pgaptmp_001237	1803572	1804070	166			-1	1	0.004	0	0.009				response regulator
pgaptmp_001238	1804082	1805261	393			-1	1	0.009	0	0.012				sensor histidine kinase
pgaptmp_001239	1805423	1806122	233			1	1	0.036	0	0.052	0.639418	-0.545164		deoxyribose-phosphate aldolase
pgaptmp_001240	1806201	1808352	717		7	-1								hydrogenase iron-sulfur subunit
pgaptmp_001241	1809828	1810773	315		3	-1								SCO family protein
pgaptmp_001242	1810960	1812754	598		13	-1							Nitric Oxide Reductase Family E subunit I	cbb3-type cytochrome c oxidase subunit I
pgaptmp_001243	1812765	1813290	175		1	-1							Nitric Oxide Reductase Family E subunit II	cytochrome C oxidase subunit II
pgaptmp_001244	1813303	1813450	49		1	-1								hypothetical protein
pgaptmp_001245	1813460	1814984	508		12	-1	0.598	0.001	0	0				hypothetical protein
pgaptmp_001246	1815770	1816385	205		2	-1	0.969	0.003	0	0.004				DUF445 domain-containing protein
pgaptmp_001247	1816404	1817784	460			-1	1	0.002	0	0.003				protoporphyrinogen oxidase
pgaptmp_001248	1817894	1818920	342			-1	1	0.016	0.127	0.031				uroporphyrinogen decarboxylase
pgaptmp_001249	1818950	1819910	320			-1	1	0.013	0	0.024				oxygen-dependent coproporphyrinogen oxidase
pgaptmp_001250	1820036	1820486	150			-1	1	0.023	0	0.02				response regulator
pgaptmp_001251	1821076	1821793	239		7	1								Bax inhibitor-1/YccA family protein
pgaptmp_001252	1822077	1822686	203	LIPO	1	1	1	0.003	0	0.019				YajG family lipoprotein
pgaptmp_001253	1823062	1823932	290			-1	1	0.007	0	0.008				hypothetical protein
pgaptmp_001254	1824016	1824676	220			-1								RloB family protein
pgaptmp_001255	1824679	1826050	457			-1	1	0.009	0	0.015				AAA family ATPase
pgaptmp_001256	1826145	1826421	92		2	1								hypothetical protein
pgaptmp_001257	1826332	1826737	135			1								hypothetical protein
pgaptmp_001258	1826806	1827766	320			1								hypothetical protein
pgaptmp_001259	1828166	1828385	73			-1								NAD(P)H-dependent oxidoreductase
pgaptmp_001260	1828443	1829349	302	SP		-1	1	0.009	0	0				thioredoxin-like domain-containing protein
pgaptmp_001261	1829529	1829967	146			-1								SEC-C metal-binding domain-containing protein
pgaptmp_001262	1830081	1831023	314			-1								1-phosphofructokinase family hexose kinase
pgaptmp_001263	1831192	1832506	438	SP		-1	1	0.238	0.597	0.242	0.986116	-0.0202494		hypothetical protein
pgaptmp_001264	1833007	1833613	202			1	1	0.01	0	0.042				inorganic pyrophosphatase
pgaptmp_001265	1833643	1835248	535			-1	1	0.008	0	0.001				SpoIIE family protein phosphatase
pgaptmp_001266	1835327	1836113	262			-1	0.979	0.005	0	0				NUDIX hydrolase
pgaptmp_001267	1836397	1837132	245	SP	1	-1	1	0.017	0	0.012				SIMPL domain-containing protein
pgaptmp_001268	1837178	1837412	78		1	-1	1	0.036	0	0.02				hypothetical protein
pgaptmp_001269	1837486	1838821	445		4	-1								mechanosensitive ion channel family protein
pgaptmp_001270	1839012	1839273	87			1	1	0	0	0.018				AbrB/MazE/SpoVT family DNA-binding domain-containing protein
pgaptmp_001271	1839269	1839680	137			1								putative toxin-antitoxin system toxin component, PIN family
pgaptmp_001272	1839854	1842056	734			1								SF1B family DNA helicase RecD2
pgaptmp_001273	1842052	1842331	93			1	0.978	0	0	0.008				SelT/SelW/SelH family protein
pgaptmp_001274	1842562	1842895	111			-1								hypothetical protein
pgaptmp_001275	1842893	1844030	379			1								transposase
pgaptmp_001276	1844210	1845302	364		9	1								NADH-quinone oxidoreductase subunit NuoH
pgaptmp_001277	1845314	1845851	179			1	1	0.101	0	0.038	0.228787	1.40039		NuoI/complex I 23 kDa subunit family protein
pgaptmp_001278	1846044	1847802	586			1	1	0.042	0	0.056	0.713577	-0.427109		arginine--tRNA ligase
pgaptmp_001279	1849423	1850104	227			-1								Uma2 family endonuclease
pgaptmp_001280	1850115	1850562	149		1	-1								ExbD/TolR family protein
pgaptmp_001281	1850605	1851016	137	SP	1	-1								ExbD/TolR family protein
pgaptmp_001282	1851133	1851877	248			-1	1	0.025	0	0.058	0.299148	-1.20813		response regulator transcription factor
pgaptmp_001283	1851879	1852353	158			-1	1	0.296	0	0.126	0.288325	1.23552		thioredoxin-dependent thiol peroxidase
pgaptmp_001284	1852464	1853325	287			1	1	0.046	0	0.042				ATP phosphoribosyltransferase
pgaptmp_001285	1853340	1854201	287			1	1	0.029	0	0.066	0.306856	-1.18902		carbon-nitrogen hydrolase
pgaptmp_001286	1854231	1855275	348			1	1	0.028	0	0.026				agmatine deiminase family protein
pgaptmp_001287	1855422	1856766	448			1	1	0.121	0	0.168	0.683697	-0.474081		thymidine phosphorylase
pgaptmp_001288	1856824	1857760	312			1	1	0	0	0.012				carboxylating nicotinate-nucleotide diphosphorylase
pgaptmp_001289	1857795	1858629	278			1	1	0.018	0	0.047				histidinol-phosphatase
pgaptmp_001290	1858669	1859152	161		4	1								hypothetical protein
pgaptmp_001291	1859171	1859663	164			1	1	0.004	0	0.009				gluconokinase
pgaptmp_001292	1860348	1861293	315			-1	1	0	0	0.005				shikimate dehydrogenase family protein
pgaptmp_001293	1861252	1862122	290			-1	0.999	0	0	0.005				transglutaminase-like domain-containing protein
pgaptmp_001294	1862576	1863299	241			-1	1	0.003	0	0.032				YggS family pyridoxal phosphate-dependent enzyme
pgaptmp_001295	1863333	1864242	303			1	1	0.039	0	0.093	0.281898	-1.25212		LysR family transcriptional regulator
pgaptmp_001296	1864828	1865497	223			1								adenylate kinase family protein
pgaptmp_001297	1865647	1865821	58		2	1								DUF1328 domain-containing protein
pgaptmp_001298	1866056	1867859	601	SP	8	1	1	0.001	0	0.004				protein-disulfide reductase DsbD family protein
pgaptmp_001299	1871507	1873148	547			-1	1	0.006	0	0.021				adenine deaminase
pgaptmp_001300	1873192	1874194	334			-1	1	0.015	0	0.011				MDR family NADPH-dependent oxidoreductase
pgaptmp_001301	1874381	1874840	153	PILIN	1	1	1	0.064	0	0.035	0.454722	0.869873		type II secretion system major pseudopilin GspG
pgaptmp_001302	1874781	1875345	188	PILIN	1	1								pilus assembly FimT family protein
pgaptmp_001303	1875380	1876166	262			-1	1	0.005	0	0.006				M14 family metallopeptidase
pgaptmp_001304	1876489	1876972	161	SP		1	1	0.225	0	0.199	0.878423	0.177995		hypothetical protein
pgaptmp_001305	1877073	1877877	268	SP	4	-1								MotA/TolQ/ExbB proton channel family protein
pgaptmp_001306	1878061	1879054	331	SP		-1								hypothetical protein
pgaptmp_001307	1879050	1881903	951	SP		-1								tetratricopeptide repeat protein
pgaptmp_001308	1882143	1883679	512			1	1	0.012	0	0.009				hypothetical protein
pgaptmp_001310	1883970	1884570	200		1	1	1	0.059	0	0.042	0.668726	0.497904		LysM peptidoglycan-binding domain-containing protein
pgaptmp_001311	1884569	1885148	193			1	0.979	0.004	0	0				NUDIX hydrolase
pgaptmp_001312	1885273	1885945	224	PILIN	1	-1								type II secretion system protein
pgaptmp_001313	1885986	1888536	850	LIPO		-1	1	0.002	0	0.002				DUF4838 domain-containing protein
pgaptmp_001314	1889168	1889327	53			-1								hypothetical protein
pgaptmp_001315	1889343	1891644	767			-1								hypothetical protein
pgaptmp_001316	1891797	1892871	358			1	0.979	0	0	0.002				LacI family DNA-binding transcriptional regulator
pgaptmp_001317	1893149	1894139	330	SP		1								PEP-CTERM sorting domain-containing protein
pgaptmp_001318	1894396	1896391	665	LIPO		1								hypothetical protein
pgaptmp_001319	1896629	1899794	1055	SP		1								DUF4838 domain-containing protein
pgaptmp_001320	1899989	1901003	338			1								glycoside hydrolase family 130 protein
pgaptmp_001321	1901366	1902047	227		5	1	1	0.006	0	0.007				succinate dehydrogenase cytochrome b subunit
pgaptmp_001322	1902193	1904107	638			1	1	0.115	0	0.139	0.814793	-0.272571		fumarate reductase/succinate dehydrogenase flavoprotein subunit
pgaptmp_001323	1904106	1904886	260			1	1	0.067	0	0.126	0.432905	-0.912536		succinate dehydrogenase/fumarate reductase iron-sulfur subunit
pgaptmp_001324	1904929	1905418	163			1	0.971	0	0	0.005				cupin domain-containing protein
pgaptmp_001325	1905515	1905779	88			1								type II toxin-antitoxin system RelB/DinJ family antitoxin
pgaptmp_001326	1905783	1906047	88			1								type II toxin-antitoxin system YafQ family toxin
pgaptmp_001327	1906089	1906560	157			1	1	0.009	0	0.019				hypothetical protein
pgaptmp_001328	1906940	1908776	612	SP		-1								PRC-barrel domain-containing protein
pgaptmp_001329	1909138	1910449	437			1	0.999	0.003	0	0.002				AMP-binding protein
pgaptmp_001330	1910519	1912286	589			1	1	0.02	0	0.025				DNA polymerase/3'-5' exonuclease PolX
pgaptmp_001331	1912445	1913603	386		1	-1	1	0.004	0	0.035				molybdopterin-synthase adenylyltransferase MoeB
pgaptmp_001332	1914100	1915183	361			1	1	0.008	0	0.017				mannose-1-phosphate guanylyltransferase
pgaptmp_001333	1915202	1915661	153			1	1	0.005	0	0.01				Holliday junction resolvase RuvX
pgaptmp_001334	1915623	1916421	266			1	0.979	0	0	0.003				tRNA pseudouridine(38-40) synthase TruA
pgaptmp_001335	1916913	1917861	316			1	1	0.015	0	0.01				ABC transporter ATP-binding protein
pgaptmp_001336	1917853	1918714	287		6	1	1	0.007	0	0.008				ABC transporter permease
pgaptmp_001337	1918718	1920335	539		1	1	0.979	0.001	0	0.001				S8 family peptidase
pgaptmp_001338	1920713	1920854	47			1								hypothetical protein
pgaptmp_001339	1920952	1922329	459		2	-1	1	0.024	0	0.04				dynamin family protein
pgaptmp_001340	1922565	1922817	84		2	-1								hypothetical protein
pgaptmp_001341	1923093	1923678	195	LIPO		-1	1	0.182	1.12	0.204	0.891895	-0.158141		superoxide dismutase family protein
pgaptmp_001342	1923862	1924732	290			-1	1	0.01	0	0.018				deoxyribonuclease IV
pgaptmp_001343	1924787	1927502	905		1	-1								AsmA-like C-terminal region-containing protein
pgaptmp_001344	1927529	1929416	629		1	-1	1	0.023	0	0.027				DUF4340 domain-containing protein
pgaptmp_001345	1929418	1930897	493		2	-1	1	0.01	0	0.014				GldG family protein
pgaptmp_001346	1930901	1931663	254		6	-1								ABC transporter permease
pgaptmp_001347	1931712	1932753	347			-1	1	0.022	0	0.024				ABC transporter ATP-binding protein
pgaptmp_001348	1933025	1934657	544			-1								non-homologous end-joining DNA ligase
pgaptmp_001349	1934806	1935643	279			-1								Ku protein
pgaptmp_001350	1935646	1935772	42			-1								hypothetical protein
pgaptmp_001351	1936818	1937955	379			-1								IS110 family transposase
pgaptmp_001352	1938173	1939772	533			-1								transposase
pgaptmp_001353	1939961	1940627	222			-1								hypothetical protein
pgaptmp_001354	1940772	1941273	167			-1								ferritin-like domain-containing protein
pgaptmp_001355	1941524	1943111	529			1								FAD-dependent oxidoreductase
pgaptmp_001356	1943318	1943669	117			1	1	0.006	0	0.013				type II toxin-antitoxin system Phd/YefM family antitoxin
pgaptmp_001357	1943665	1944052	129			1	0.398	0	0	0.006				type II toxin-antitoxin system VapC family toxin
pgaptmp_001358	1944151	1944487	112			1								hypothetical protein
pgaptmp_001359	1944450	1945224	258			1								BPL-N domain-containing protein
pgaptmp_001360	1945703	1946966	421		12	-1								L-lactate MFS transporter
pgaptmp_001361	1946997	1947780	261			-1	1	0.003	0	0.02				pyruvate formate-lyase-activating protein
pgaptmp_001362	1947792	1950078	762			-1	1	0.055	0	0.237	0.0687211	-2.11805		formate C-acetyltransferase
pgaptmp_001363	1950660	1952577	639			-1	1	0.053	0	0.062	0.852832	-0.215857		phosphomethylpyrimidine synthase ThiC
pgaptmp_001364	1952939	1954160	407			-1	1	0.024	0	0.026				sensor histidine kinase
pgaptmp_001365	1954173	1955826	551			-1								ATP-binding protein
pgaptmp_001366	1956182	1958063	627			-1	1	0	0	0.008				ATP-binding protein
pgaptmp_001367	1958179	1960345	722		8	-1	1	0	0	0.003				ATP-binding protein
pgaptmp_001368	1960347	1961595	416			-1	1	0.002	0	0.018				beta-ketoacyl-[acyl-carrier-protein] synthase family protein
pgaptmp_001369	1961599	1962049	150		3	-1	1	0.005	0	0.015				methyltransferase family protein
pgaptmp_001370	1962176	1963370	398	SP		-1	1	0.037	0	0.069	0.43533	-0.907735		OmpP1/FadL family transporter
pgaptmp_001371	1963590	1966029	813			1	1	0.003	0	0.003				alpha-amylase family glycosyl hydrolase
pgaptmp_001372	1966374	1967418	348			1	1	0.98	0.877	1.048	0.933311	-0.0973709		type I glyceraldehyde-3-phosphate dehydrogenase
pgaptmp_001373	1967556	1968771	405			1	1	0.228	0	0.224	0.9792	0.0303377		phosphoglycerate kinase
pgaptmp_001374	1968948	1969716	256			1	1	0.31	0.341	0.596	0.418646	-0.941093		triose-phosphate isomerase
pgaptmp_001375	1969974	1970925	317			1	1	0.002	0	0.007				glutathione S-transferase family protein
pgaptmp_001376	1970938	1973632	898			-1								VWA domain-containing protein
pgaptmp_001377	1973655	1975419	588		2	-1	0.659	0	0	0.003				BatA domain-containing protein
pgaptmp_001378	1975409	1976282	291			-1								DUF58 domain-containing protein
pgaptmp_001379	1976285	1977713	476		13	-1								hypothetical protein
pgaptmp_001380	1977702	1978707	335			-1								ABC transporter ATP-binding protein
pgaptmp_001381	1978703	1980461	586	SP	3	-1	1	0.004	0	0.003				hypothetical protein
pgaptmp_001382	1980540	1981500	320			-1	1	0.004	0	0.002				AAA family ATPase
pgaptmp_001383	1981554	1982865	437		3	-1	0.999	0.005	0	0				hypothetical protein
pgaptmp_001384	1982979	1983768	263			-1	1	0.146	0.664	0.281	0.414905	-0.94868		sugar phosphate isomerase/epimerase family protein
pgaptmp_001385	1983935	1985231	432	SP		-1	0.998	0.003	0	0				DUF3300 domain-containing protein
pgaptmp_001386	1985364	1987227	621	SP	1	1	1	0.008	0	0.005				gamma-glutamyltransferase
pgaptmp_001387	1987249	1987819	190			-1								type 1 glutamine amidotransferase domain-containing protein
pgaptmp_001388	1987849	1988353	168			-1								ferritin-like domain-containing protein
pgaptmp_001389	1988349	1988814	155			-1								hypothetical protein
pgaptmp_001390	1988966	1990013	349		9	-1								DUF368 domain-containing protein
pgaptmp_001391	1990009	1991770	587			-1	1	0.006	0	0.017				single-stranded-DNA-specific exonuclease RecJ
pgaptmp_001392	1991739	1994298	853		10	-1	1	0.112	0.051	0.071	0.57264	0.656469		protein translocase subunit SecD
pgaptmp_001393	1994323	1994647	108		1	-1	1	0.039	0	0.071	0.456165	-0.867093		preprotein translocase subunit YajC
pgaptmp_001394	1994748	1996734	662			1	1	0.024	0	0.039				biosynthetic arginine decarboxylase
pgaptmp_001395	1998094	1998472	126			-1	1	0.044	0	0.061	0.69765	-0.452055		glycine cleavage system protein GcvH
pgaptmp_001396	1998490	1999570	360			-1	1	0.017	0	0.053	0.168042	-1.60406		glycine cleavage system aminomethyltransferase GcvT
pgaptmp_001397	1999694	2000198	168	LIPO	1	-1	1	0.968	0	0.477	0.380799	1.01981		PEGA domain-containing protein
pgaptmp_001398	2000522	2001599	359		3	1	1	0.008	0	0.008				hemolysin family protein
pgaptmp_001399	2001600	2002440	280		5	1								prolipoprotein diacylglyceryl transferase
pgaptmp_001400	2003143	2003503	120		2	1								DUF5362 domain-containing protein
pgaptmp_001401	2003570	2004032	154		4	1								DoxX family protein
pgaptmp_001402	2004120	2004657	179		6	1								hypothetical protein
pgaptmp_001403	2004675	2005638	321			1	0.885	0	0	0.002				diacylglycerol/lipid kinase family protein
pgaptmp_001404	2005678	2006503	275			1								metallophosphoesterase family protein
pgaptmp_001405	2006499	2009334	945			1								PAS domain S-box protein
pgaptmp_001406	2009415	2010039	208	SP		-1								hypothetical protein
pgaptmp_001407	2010343	2011390	349			1	1	0.159	0	0.1	0.565777	0.668239		hypothetical protein
pgaptmp_001408	2011630	2011780	50			-1								hypothetical protein
pgaptmp_001409	2011884	2012331	149			-1								type II toxin-antitoxin system VapC family toxin
pgaptmp_001410	2012320	2012593	91			-1	1	0.023	0	0.025				hypothetical protein
pgaptmp_001411	2012623	2012968	115			-1								hypothetical protein
pgaptmp_001412	2013113	2013542	143		1	-1	0.979	0.01	0	0.011				hypothetical protein
pgaptmp_001413	2013737	2014478	247			-1								hypothetical protein
pgaptmp_001414	2014502	2014967	155			-1								hypothetical protein
pgaptmp_001415	2014963	2015494	177			-1								helix-turn-helix domain-containing protein
pgaptmp_001416	2015602	2015848	82			-1								hypothetical protein
pgaptmp_001417	2016407	2017973	522			1	1	0.009	0	0				type IV pilus twitching motility protein PilT
pgaptmp_001418	2017985	2019041	352			1	1	0.022	0	0				type IV pilus twitching motility protein PilT
pgaptmp_001419	2019202	2019934	244			-1	1	0.003	0	0.012				NYN domain-containing protein
pgaptmp_001420	2020054	2020402	116			1	1	0.03	3.78	0.112	0.103286	-1.89566		DUF3127 domain-containing protein
pgaptmp_001421	2020445	2020880	145		4	1	0.979	0	0	0.005				DoxX family membrane protein
pgaptmp_001422	2020876	2021899	341			1	1	0.006	0	0.013				SAM-dependent methyltransferase
pgaptmp_001423	2022028	2022730	234			1	1	0.089	0	0.114	0.761925	-0.352519		AAA family ATPase
pgaptmp_001424	2022803	2025434	877			1	1	0	0	0.003				PAS domain S-box protein
pgaptmp_001425	2025430	2025883	151			1	1	0.065	0	0.035	0.454722	0.869873		response regulator
pgaptmp_001426	2025902	2028749	949			1	1	0.003	0	0.003				ATP-binding protein
pgaptmp_001427	2028764	2029043	93		1	-1								hypothetical protein
pgaptmp_001428	2029205	2029982	259			1	1	0.008	0	0.018				3-methyl-2-oxobutanoate hydroxymethyltransferase
pgaptmp_001429	2029978	2030971	331			1	1	0.004	0	0.018				NAD(P)H-dependent glycerol-3-phosphate dehydrogenase
pgaptmp_001430	2031012	2031369	119		3	1								DUF1622 domain-containing protein
pgaptmp_001431	2031373	2032708	445			-1								PAS domain-containing sensor histidine kinase
pgaptmp_001432	2032704	2034873	723			-1	0.979	0.001	0	0.001				response regulator
pgaptmp_001433	2035170	2037441	757	SP		1	1	0.05	0.115	0.061	0.792585	-0.305977	TonB dependent outer membrane transporter	TonB-dependent receptor family protein
pgaptmp_001434	2037765	2038482	239			1	1	0.015	0	0.038				DUF3450 family protein
pgaptmp_001435	2038478	2039912	478	SP	4	1	1	0.003	0	0.008			ExbB	MotA/TolQ/ExbB proton channel family protein
pgaptmp_001436	2040019	2040631	204		3	1							ExbB	MotA/TolQ/ExbB proton channel family protein
pgaptmp_001437	2040627	2041035	136		1	1							ExbD	ExbD/TolR family protein
pgaptmp_001438	2041031	2041703	224		1	1							TonB dependent outer membrane transporter	energy transducer TonB
pgaptmp_001439	2041884	2043228	448			1	0.956	0	0	0.003				tetratricopeptide repeat protein
pgaptmp_001440	2043315	2043519	68	SP	1	-1								hypothetical protein
pgaptmp_001441	2044168	2044969	267			1	1	0.008	0	0.011				endonuclease/exonuclease/phosphatase family protein
pgaptmp_001442	2045262	2045826	188	LIPO		1	1	0.007	0	0.012				BON domain-containing protein
pgaptmp_001443	2046106	2047246	380		1	1								LamG domain-containing protein
pgaptmp_001444	2047290	2048250	320	TAT	1	1								metallophosphoesterase
pgaptmp_001445	2048272	2049337	355	LIPO	1	1								PQQ-binding-like beta-propeller repeat protein
pgaptmp_001446	2049468	2051526	686	SP		1								hypothetical protein
pgaptmp_001447	2051567	2052314	249	PILIN	1	1								type II secretion system protein
pgaptmp_001448	2052323	2053856	511	SP		1								alkaline phosphatase family protein
pgaptmp_001449	2053873	2055106	411			1								phosphonoacetate hydrolase
pgaptmp_001450	2055089	2056532	481			1								aldehyde dehydrogenase family protein
pgaptmp_001451	2056516	2057698	394			1								phosphonoacetaldehyde reductase
pgaptmp_001452	2057771	2058731	320	SP	1	1								phosphate/phosphite/phosphonate ABC transporter substrate-binding protein
pgaptmp_001453	2058727	2059549	274			1								phosphonate ABC transporter ATP-binding protein
pgaptmp_001454	2059545	2060601	352		4	1								phosphonate ABC transporter, permease protein PhnE
pgaptmp_001455	2060664	2060925	87			1	1	0.016	0	0.035				antitoxin VapB family protein
pgaptmp_001456	2060939	2061332	131			1								type II toxin-antitoxin system VapC family toxin
pgaptmp_001457	2061401	2063684	761			1	1	0.005	0	0.018				Tex family protein
pgaptmp_001458	2064330	2065326	332			-1	1	0.034	0	0.021				LOG family protein
pgaptmp_001459	2065458	2065692	78			-1								helix-turn-helix domain-containing protein
pgaptmp_001460	2065851	2066607	252	SP		1	1	0.006	0	0				hypothetical protein
pgaptmp_001461	2066651	2067152	167	SP		1								hypothetical protein
pgaptmp_001462	2067202	2069650	816	SP		1								hypothetical protein
pgaptmp_001463	2072415	2073636	407			1								RHS repeat-associated core domain-containing protein
pgaptmp_001464	2073635	2074049	138		1	1								hypothetical protein
pgaptmp_001465	2074362	2075661	433			1	1	0.024	0	0.051	0.352788	-1.08122		histidinol dehydrogenase
pgaptmp_001466	2075762	2076857	365			1	1	0.019	0	0.025				histidinol-phosphate transaminase
pgaptmp_001467	2076838	2077435	199			1	1	0.011	0	0.019				imidazoleglycerol-phosphate dehydratase HisB
pgaptmp_001468	2077623	2078916	431	SP	1	-1								alkaline phosphatase family protein
pgaptmp_001469	2079541	2080393	284			1								helix-turn-helix transcriptional regulator
pgaptmp_001470	2080794	2086347	1851	SP	1	1								delta-60 repeat domain-containing protein
pgaptmp_001471	2086424	2090936	1504			1	0.551	0	0	0				kelch repeat-containing protein
pgaptmp_001473	2093053	2094988	645			-1	1	0.012	0.068	0.017				DNA topoisomerase IV subunit B
pgaptmp_001474	2095298	2095976	226			-1	1	0.003	0	0.013				ribulose-phosphate 3-epimerase
pgaptmp_001476	2096273	2097431	386		3	1	1	0.009	0	0.004				type II secretion system F family protein
pgaptmp_001477	2097519	2098794	425			1	1	0.02	0	0.047				sigma-54-dependent transcriptional regulator
pgaptmp_001478	2098879	2102122	1081			1	1	0.105	0.081	0.117	0.893053	-0.156438		carbamoyl-phosphate synthase large subunit
pgaptmp_001479	2102118	2102979	287			1	1	0.005	0	0.013				formyltetrahydrofolate deformylase
pgaptmp_001480	2103000	2103195	65			-1								hypothetical protein
pgaptmp_001481	2103404	2104091	229		1	1	1	0.201	0	0.167	0.816235	0.270411		tetratricopeptide repeat protein
pgaptmp_001482	2104186	2105644	486		7	1	1	0.001	0	0.008				mechanosensitive ion channel family protein
pgaptmp_001483	2105823	2108295	824			1	1	0.002	0	0.005				PAS domain-containing hybrid sensor histidine kinase/response regulator
pgaptmp_001484	2108308	2108572	88		2	1	1	0.032	0	0.017				hypothetical protein
pgaptmp_001485	2108582	2109059	159			-1								hypothetical protein
pgaptmp_001486	2109055	2109511	152			-1	0.978	0	0	0.01				transcriptional regulator NrdR
pgaptmp_001487	2109560	2110124	188			-1	1	0.004	0	0.016				anthranilate synthase component II
pgaptmp_001488	2110257	2111406	383			1	1	0.002	0	0.018				tRNA guanosine(34) transglycosylase Tgt
pgaptmp_001489	2111448	2112942	498			1	1	0.008	0	0.037				carboxypeptidase M32
pgaptmp_001490	2113284	2113992	236			-1								methyltransferase domain-containing protein
pgaptmp_001491	2113988	2114594	202			-1								hypothetical protein
pgaptmp_001492	2114590	2115742	384			-1								aminotransferase class I/II-fold pyridoxal phosphate-dependent enzyme
pgaptmp_001493	2115783	2116428	215			-1	0.962	0.003	0	0.007				ATP-dependent dethiobiotin synthetase BioD
pgaptmp_001494	2116476	2117484	336			-1	1	0.019	0	0.091	0.0498492	-2.28213		biotin synthase BioB
pgaptmp_001495	2117511	2118912	467			-1	1	0	0	0.01				adenosylmethionine--8-amino-7-oxononanoate transaminase
pgaptmp_001496	2119067	2119373	102			1	1	0.021	0	0.023				gamma-butyrobetaine hydroxylase-like domain-containing protein
pgaptmp_001497	2119706	2121125	473			1	1	0.007	0	0.026				type I glutamate--ammonia ligase
pgaptmp_001498	2121131	2122070	313			1	1	0.016	0	0.032				UDP-glucuronic acid decarboxylase family protein
pgaptmp_001499	2122486	2123365	293			-1	1	0.005	0	0.01				PP2C family protein-serine/threonine phosphatase
pgaptmp_001500	2123351	2123783	144			-1	1	0	0	0.021				serine/threonine protein phosphatase
pgaptmp_001501	2123973	2124990	339			1	1	0.099	0.257	0.319	0.145226	-1.69491		glutamine synthetase beta-grasp domain-containing protein
pgaptmp_001502	2125119	2125515	132			1								gamma-glutamylcyclotransferase family protein
pgaptmp_001503	2125545	2125968	141			-1	1	0.114	0	0.098	0.847677	0.22351		YlbF family regulator
pgaptmp_001504	2126108	2128112	668			-1	1	0.005	0	0.017				thioredoxin domain-containing protein
pgaptmp_001505	2128573	2129923	450		5	1	1	0.019	0.097	0.059	0.150146	-1.67445		magnesium transporter
pgaptmp_001506	2129948	2130713	255	SP		1	1	0.005	0	0.042				transporter
pgaptmp_001507	2130825	2131689	288		7	1								undecaprenyl-diphosphate phosphatase
pgaptmp_001508	2131979	2134430	817	SP	1	1								PKD domain-containing protein
pgaptmp_001510	2135359	2135812	151			-1								hypothetical protein
pgaptmp_001511	2136670	2138425	585			-1								hypothetical protein
pgaptmp_001512	2138743	2139526	261	SP	2	1	0.979	0	0	0.003				PEP-CTERM sorting domain-containing protein
pgaptmp_001513	2139621	2140299	226	PILIN	1	1								type II secretion system protein
pgaptmp_001514	2140341	2141292	317	SP		1								hypothetical protein
pgaptmp_001515	2141357	2144453	1032	SP		1	1	0.002	0	0.002				PHP domain-containing protein
pgaptmp_001516	2144643	2145441	266	SP	1	1								PEP-CTERM sorting domain-containing protein
pgaptmp_001517	2145650	2147516	622			1								alpha-L-fucosidase
pgaptmp_001518	2147739	2150256	839			1	0.979	0.002	0	0				hypothetical protein
pgaptmp_001519	2151502	2153698	732			1	0.836	0.003	0	0				NPCBM/NEW2 domain-containing protein
pgaptmp_001520	2153878	2156128	750			1								NPCBM/NEW2 domain-containing protein
pgaptmp_001521	2156199	2156514	105			-1								hypothetical protein
pgaptmp_001522	2156702	2156837	45			1								hypothetical protein
pgaptmp_001523	2157589	2157799	70		1	-1								hypothetical protein
pgaptmp_001524	2158069	2158657	196			1								hypothetical protein
pgaptmp_001525	2158875	2162091	1072			-1	0.979	0.001	0	0				NPCBM/NEW2 domain-containing protein
pgaptmp_001526	2162546	2163041	165			-1								NAD(P)-dependent oxidoreductase
pgaptmp_001527	2163266	2163968	234			-1								RraA family protein
pgaptmp_001528	2163997	2164354	119			-1								hypothetical protein
pgaptmp_001529	2164350	2166723	791	LIPO		-1								NPCBM/NEW2 domain-containing protein
pgaptmp_001530	2166859	2168389	510	SP	1	-1								sulfatase-like hydrolase/transferase
pgaptmp_001531	2168414	2170766	784	LIPO		-1								NPCBM/NEW2 domain-containing protein
pgaptmp_001532	2170815	2171118	101			1								hypothetical protein
pgaptmp_001533	2171107	2172457	450	SP	1	1	1	0.002	0	0.005				hypothetical protein
pgaptmp_001534	2172578	2174927	783			1	0.966	0.003	0	0				glycosyl hydrolase family 95 catalytic domain-containing protein
pgaptmp_001535	2175121	2176528	469			1								sulfatase-like hydrolase/transferase
pgaptmp_001536	2176617	2178129	504	SP		1	0.979	0.001	0	0				sulfatase-like hydrolase/transferase
pgaptmp_001537	2178236	2178587	117			-1								hypothetical protein
pgaptmp_001538	2178662	2179301	213			-1								hypothetical protein
pgaptmp_001539	2179634	2181182	516			1	0.896	0.001	0	0				NPCBM/NEW2 domain-containing protein
pgaptmp_001540	2181476	2183075	533			-1								transposase
pgaptmp_001541	2183310	2185017	569	SP		-1	0.979	0.001	0	0.003				hypothetical protein
pgaptmp_001542	2185511	2187218	569	SP	1	-1								hypothetical protein
pgaptmp_001543	2187261	2189007	582		1	-1								hypothetical protein
pgaptmp_001544	2189232	2190642	470			-1								sulfatase-like hydrolase/transferase
pgaptmp_001545	2190646	2192062	472			-1	0.979	0	0	0.002				sulfatase-like hydrolase/transferase
pgaptmp_001546	2192545	2193223	226	PILIN	1	1								type II secretion system protein
pgaptmp_001547	2193272	2194181	303			-1								helix-turn-helix domain-containing protein
pgaptmp_001550	2195601	2197011	470			1	1	0.001	0	0.002				sulfatase family protein
pgaptmp_001551	2197406	2199239	611			1	1	0.003	0	0.007				sialidase family protein
pgaptmp_001552	2199308	2200085	259			-1								HpcH/HpaI aldolase family protein
pgaptmp_001553	2200535	2201798	421			-1								UxaA family hydrolase
pgaptmp_001554	2201794	2202100	102			-1								UxaA family hydrolase
pgaptmp_001555	2202340	2202955	205			-1	1	0.007	0	0.004				BMC domain-containing protein
pgaptmp_001556	2202951	2204025	358			-1	1	0.004	0	0.006				dihydrodipicolinate synthase family protein
pgaptmp_001557	2204250	2205087	279			-1	1	0.002	0	0.011				amidohydrolase family protein
pgaptmp_001558	2205089	2205428	113			-1								L-rhamnose mutarotase
pgaptmp_001559	2205424	2205937	171		1	-1								MaoC family dehydratase
pgaptmp_001560	2205933	2207100	389			-1								CaiB/BaiF CoA transferase family protein
pgaptmp_001561	2207133	2207589	152			-1								MaoC/PaaZ C-terminal domain-containing protein
pgaptmp_001562	2207597	2208749	384			-1								extracellular solute-binding protein
pgaptmp_001563	2208745	2209828	361			-1	1	0.004	0	0.002				Gfo/Idh/MocA family protein
pgaptmp_001564	2209875	2210646	257			1								IclR family transcriptional regulator
pgaptmp_001565	2210991	2212242	417			-1								enolase C-terminal domain-like protein
pgaptmp_001566	2212238	2212997	253			-1								SDR family NAD(P)-dependent oxidoreductase
pgaptmp_001567	2212996	2214163	389			-1								mandelate racemase/muconate lactonizing enzyme family protein
pgaptmp_001568	2214201	2215434	411			-1								cytochrome P450
pgaptmp_001569	2215457	2216540	361		9	-1								hypothetical protein
pgaptmp_001570	2216977	2217148	57			1								hypothetical protein
pgaptmp_001571	2217303	2217468	55		2	-1								hypothetical protein
pgaptmp_001572	2217512	2217698	62		2	-1								hypothetical protein
pgaptmp_001573	2217933	2218779	282			-1								RecB family exonuclease
pgaptmp_001574	2218775	2219276	167			-1								hypothetical protein
pgaptmp_001575	2219837	2221649	604			1	0.979	0	0	0.001				type I restriction-modification system subunit M
pgaptmp_001576	2221809	2222709	300			1	0.969	0	0	0.003				Abi family protein
pgaptmp_001577	2222705	2224046	447			1	0.999	0.002	0.097	0				restriction endonuclease subunit S
pgaptmp_001578	2224055	2225141	362			1	0.61	0	0	0.002				DUF4268 domain-containing protein
pgaptmp_001579	2225148	2226420	424			1	1	0	0	0.007				PD-(D/E)XK nuclease family protein
pgaptmp_001580	2226441	2229564	1041			1	1	0.003	0	0.001				type I restriction endonuclease subunit R
pgaptmp_001581	2229645	2230467	274			1								hypothetical protein
pgaptmp_001582	2230569	2232318	583	SP	4	-1	0.939	0.001	0	0.001				hypothetical protein
pgaptmp_001583	2232317	2233469	384		1	-1	1	0.005	0	0				hypothetical protein
pgaptmp_001584	2233766	2235128	454		1	-1	0.977	0.003	0	0.002				hypothetical protein
pgaptmp_001585	2235676	2236144	156			1								hypothetical protein
pgaptmp_001586	2236162	2236933	257		1	-1								hypothetical protein
pgaptmp_001587	2237186	2238518	444			1								hypothetical protein
pgaptmp_001588	2239070	2240930	620			-1								FAD-dependent oxidoreductase
pgaptmp_001589	2241168	2243286	706	SP		1	0.984	0.002	0	0				hypothetical protein
pgaptmp_001590	2243279	2243714	145			-1								hypothetical protein
pgaptmp_001591	2243736	2248377	1547			-1								hypothetical protein
pgaptmp_001592	2248785	2252331	1182	SP	1	1								glycoside hydrolase family 98 domain-containing protein
pgaptmp_001593	2252327	2256227	1300	SP		1								glycoside hydrolase family 98 domain-containing protein
pgaptmp_001594	2256338	2257010	224	PILIN	1	1								type II secretion system protein
pgaptmp_001595	2257213	2258218	335			-1								glycoside hydrolase family protein
pgaptmp_001596	2258260	2261194	978	SP		-1								hypothetical protein
pgaptmp_001597	2261513	2264801	1096	SP		1								LamG-like jellyroll fold domain-containing protein
pgaptmp_001598	2264944	2266810	622		1	1	0.999	0.001	0	0.002				LamG-like jellyroll fold domain-containing protein
pgaptmp_001599	2266825	2269156	777			1	0.979	0.001	0	0.001				family 16 glycosylhydrolase
pgaptmp_001600	2269238	2270399	387			-1	0.979	0.002	0	0				substrate-binding domain-containing protein
pgaptmp_001601	2270587	2271535	316			1								glycoside hydrolase family protein
pgaptmp_001602	2271531	2273670	713	SP		1								hypothetical protein
pgaptmp_001603	2273703	2275113	470			1								sulfatase-like hydrolase/transferase
pgaptmp_001604	2275157	2275820	221	PILIN	1	1								type II secretion system protein
pgaptmp_001605	2275951	2277328	459			1								sulfatase family protein
pgaptmp_001606	2277372	2278791	473			1								sulfatase family protein
pgaptmp_001607	2278829	2280290	487	SP	1	1								sulfatase family protein
pgaptmp_001608	2280286	2282338	684	SP		1	0.978	0.001	0	0				hypothetical protein
pgaptmp_001609	2282449	2283328	293	SP	2	1								LamG-like jellyroll fold domain-containing protein
pgaptmp_001610	2283407	2284829	474			-1	0.979	0.001	0	0.002				sulfatase family protein
pgaptmp_001611	2284845	2286654	603		14	-1								sodium:solute symporter family protein
pgaptmp_001612	2286941	2287265	108			1								hypothetical protein
pgaptmp_001613	2287219	2287474	85			1								hypothetical protein
pgaptmp_001614	2287585	2287855	90			1								lacto-N-biose phosphorylase central domain-containing protein
pgaptmp_001615	2287755	2288136	127			1								lacto-N-biose phosphorylase central domain-containing protein
pgaptmp_001617	2289739	2291107	456		4	1	1	0.014	0	0.008				magnesium transporter
pgaptmp_001618	2291159	2292035	292		5	-1	1	0.014	0	0.01				mechanosensitive ion channel family protein
pgaptmp_001619	2292055	2293573	506		12	-1	0.974	0	0	0.002				MFS transporter
pgaptmp_001620	2293768	2293993	75			-1								hypothetical protein
pgaptmp_001621	2294188	2295364	392			1	1	0.007	0	0.012				Gfo/Idh/MocA family protein
pgaptmp_001622	2295363	2298732	1123		3	1								hypothetical protein
pgaptmp_001623	2298792	2299752	320			1	1	0.017	0	0.038				D-2-hydroxyacid dehydrogenase
pgaptmp_001624	2300069	2302085	672			-1	1	0.012	0.065	0.023				acetylxylan esterase
pgaptmp_001625	2302272	2302980	236	PILIN	1	-1	0.979	0.003	0	0				prepilin-type N-terminal cleavage/methylation domain-containing protein
pgaptmp_001626	2303021	2303951	310	SP		-1								hypothetical protein
pgaptmp_001627	2304141	2305158	339		1	-1	1	0	0	0.004				zinc-dependent alcohol dehydrogenase
pgaptmp_001628	2305264	2307343	693			-1	0.979	0.001	0	0			Versatile alginate lyase Family 17 with Carbohydrate Binding Module Family 16,35,70	heparinase II/III domain-containing protein
pgaptmp_001629	2307362	2307749	129			-1								VOC family protein
pgaptmp_001630	2307822	2308545	241			-1	0.999	0.003	0	0.019				SDR family oxidoreductase
pgaptmp_001631	2308565	2309276	237			-1	0.979	0	0	0.003				RraA family protein
pgaptmp_001632	2309410	2310370	320			1								helix-turn-helix transcriptional regulator
pgaptmp_001633	2310492	2313261	923		10	1	1	0.011	0	0.016				extracellular solute-binding protein
pgaptmp_001634	2313314	2315195	627		6	1	1	0.023	0	0.025				carbohydrate ABC transporter permease
pgaptmp_001635	2315323	2316364	347			-1	0.972	0.002	0	0				LacI family DNA-binding transcriptional regulator
pgaptmp_001636	2316533	2317325	264	SP	1	1								PEP-CTERM sorting domain-containing protein
pgaptmp_001637	2317367	2320013	882	SP		1								alginate lyase family protein
pgaptmp_001638	2320179	2324376	1399	SP		1								alginate lyase family protein
pgaptmp_001639	2324515	2325322	269	SP	1	-1								PEP-CTERM sorting domain-containing protein
pgaptmp_001640	2325473	2326487	338			-1								LacI family DNA-binding transcriptional regulator
pgaptmp_001641	2326799	2330333	1178	SP		1								alpha-amylase family glycosyl hydrolase
pgaptmp_001642	2330603	2332688	695	SP		1	1	0.002	0	0				carbohydrate-binding protein
pgaptmp_001643	2332726	2333446	240	PILIN	1	1	0.978	0.003	0	0				type II secretion system protein
pgaptmp_001644	2333708	2335319	537			1								alpha-glucosidase
pgaptmp_001645	2335344	2336460	372			1	1	0.004	0	0.018				Gfo/Idh/MocA family protein
pgaptmp_001646	2336483	2338361	626	SP	1	1	1	0.004	0	0.007			Versatile alginate lyase Family 17 with Carbohydrate Binding Module Family 6	glycoside hydrolase family 13 protein
pgaptmp_001647	2338481	2339669	396	SP		1								maltose/maltodextrin ABC transporter substrate-binding protein MalE
pgaptmp_001648	2339783	2341424	547		8	1								maltose ABC transporter permease MalF
pgaptmp_001649	2341429	2342332	301		6	1								maltose ABC transporter permease MalG
pgaptmp_001650	2342349	2345412	1021	SP	1	1	0.874	0	0	0.001				pullulanase-type alpha-1,6-glucosidase
pgaptmp_001651	2345519	2345720	67			1								hypothetical protein
pgaptmp_001652	2345838	2346273	145			-1								type II toxin-antitoxin system VapC family toxin
pgaptmp_001653	2346269	2346527	86			-1								antitoxin VapB family protein
pgaptmp_001654	2347084	2348587	501			-1								glycoside hydrolase family 31 protein
pgaptmp_001655	2348775	2349762	329			-1								alcohol dehydrogenase catalytic domain-containing protein
pgaptmp_001656	2349909	2350935	342			-1								zinc-dependent alcohol dehydrogenase
pgaptmp_001657	2350960	2353294	778			-1	0.999	0	0	0.002				glycosyl hydrolase family 28-related protein
pgaptmp_001658	2353875	2354784	303			-1								helix-turn-helix domain-containing protein
pgaptmp_001659	2355067	2356312	415			1								Gfo/Idh/MocA family protein
pgaptmp_001660	2356728	2357862	378		1	1								hypothetical protein
pgaptmp_001661	2357937	2358591	218	PILIN	1	1								type II secretion system protein
pgaptmp_001662	2358603	2360466	621	SP	1	1								DUF4838 domain-containing protein
pgaptmp_001663	2360547	2363283	912	SP	1	1	1	0.002	0	0.001				hypothetical protein
pgaptmp_001664	2363466	2366658	1064			1	0.96	0.001	0	0.001				DUF4838 domain-containing protein
pgaptmp_001665	2367595	2368834	413			1								CapA family protein
pgaptmp_001666	2369026	2369164	46			-1								hypothetical protein
pgaptmp_001667	2369365	2370067	234		6	-1								DUF3307 domain-containing protein
pgaptmp_001668	2370129	2370822	231			-1								hypothetical protein
pgaptmp_001669	2370981	2371671	230			-1								helix-turn-helix domain-containing protein
pgaptmp_001671	2374043	2374523	160			-1	1	0.009	0	0.005				hypothetical protein
pgaptmp_001672	2374739	2375513	258			1								helix-turn-helix transcriptional regulator
pgaptmp_001673	2375543	2376629	362	SP		-1								hypothetical protein
pgaptmp_001674	2376906	2377416	170			-1								VOC family protein
pgaptmp_001675	2377423	2377909	162		4	-1								DoxX family protein
pgaptmp_001676	2377992	2378883	297			1								LysR family transcriptional regulator
pgaptmp_001677	2378948	2381429	827			-1	0.967	0.001	0	0				TOTE conflict system archaeo-eukaryotic primase domain-containing protein
pgaptmp_001678	2381675	2383106	477			1								tyrosine-type recombinase/integrase
pgaptmp_001679	2383117	2383852	245			1								hypothetical protein
pgaptmp_001680	2383848	2384607	253			1	0.979	0	0	0.003				hypothetical protein
pgaptmp_001681	2384675	2384897	74			1								helix-turn-helix domain-containing protein
pgaptmp_001682	2384832	2385762	310			1								DUF3102 domain-containing protein
pgaptmp_001683	2385981	2387379	466			1								hypothetical protein
pgaptmp_001684	2387281	2387896	205			-1								hypothetical protein
pgaptmp_001685	2388003	2389332	443			1								hypothetical protein
pgaptmp_001686	2389699	2390791	364			-1								hypothetical protein
pgaptmp_001687	2390938	2391610	224			-1								hypothetical protein
pgaptmp_001688	2392217	2392457	80			-1								helix-turn-helix domain-containing protein
pgaptmp_001689	2392913	2394326	471		7	1								PrsW family intramembrane metalloprotease
pgaptmp_001690	2394345	2395080	245		1	1								DUF4339 domain-containing protein
pgaptmp_001691	2395415	2397611	732			1								ankyrin repeat domain-containing protein
pgaptmp_001692	2398396	2398588	64			-1								hypothetical protein
pgaptmp_001693	2398720	2400445	575			-1								ASKHA domain-containing protein
pgaptmp_001694	2400426	2401638	404			-1								amidohydrolase family protein
pgaptmp_001695	2401650	2402550	300			-1								dihydropteroate synthase
pgaptmp_001696	2402561	2403821	420			-1								methylenetetrahydrofolate reductase C-terminal domain-containing protein
pgaptmp_001697	2403817	2405599	594			-1								uroporphyrinogen decarboxylase family protein
pgaptmp_001698	2405607	2406303	232			-1								hypothetical protein
pgaptmp_001699	2406421	2407309	296			1								helix-turn-helix domain-containing protein
pgaptmp_001700	2407771	2409292	507	SP	1	1	1	0.01	0	0.005				DUF1961 family protein
pgaptmp_001701	2409877	2411689	604		15	1								sodium:solute symporter family transporter
pgaptmp_001702	2411707	2412748	347		6	-1								ABC transporter permease
pgaptmp_001704	2415187	2415928	247	SP	2	-1								PEP-CTERM sorting domain-containing protein
pgaptmp_001705	2415964	2418946	994	SP		-1	1	0.011	0	0.005				BNR repeat-containing protein
pgaptmp_001706	2419230	2420244	338			-1								LacI family DNA-binding transcriptional regulator
pgaptmp_001707	2420453	2421143	230	PILIN	1	1								prepilin-type N-terminal cleavage/methylation domain-containing protein
pgaptmp_001708	2421364	2423293	643	SP	1	1	1	0.004	0.068	0				heparinase II/III domain-containing protein
pgaptmp_001709	2423356	2426419	1021			1	0.979	0.001	0	0				hypothetical protein
pgaptmp_001710	2426492	2427896	468			1								sulfatase-like hydrolase/transferase
pgaptmp_001711	2428298	2430329	677			-1	0.979	0.002	0	0				response regulator
pgaptmp_001712	2430479	2430869	130			-1								response regulator
pgaptmp_001713	2431000	2431519	173			-1								ATP-binding protein
pgaptmp_001714	2432043	2433525	494			1	1	0.003	0	0.005				glycosyl hydrolase family 32
pgaptmp_001715	2433642	2434899	419			1								substrate-binding domain-containing protein
pgaptmp_001716	2435084	2438486	1134	SP		1								exo-alpha-sialidase
pgaptmp_001717	2438491	2440327	612		15	1								sodium:solute symporter family transporter
pgaptmp_001718	2440323	2441415	364			1	1	0.002	0	0.004				hydroxyacid dehydrogenase
pgaptmp_001719	2441411	2444897	1162	LIPO		1								heparinase
pgaptmp_001720	2444899	2446165	422			-1								AGE family epimerase/isomerase
pgaptmp_001721	2446172	2446940	256		1	-1								type II secretion system protein
pgaptmp_001722	2447050	2448319	423			-1								sulfatase family protein
pgaptmp_001723	2448445	2451424	993	SP		1	1	0.004	0	0.012			Heparinase II Family 21	heparin/heparin-sulfate lyase HepB
pgaptmp_001724	2451425	2452223	266	SP	1	1	0.875	0.003	0	0				SGNH/GDSL hydrolase family protein
pgaptmp_001725	2452273	2456359	1362	SP		1	0.979	0.001	0	0.001			Heparinase II Family 21	heparin/heparin-sulfate lyase HepB
pgaptmp_001726	2456369	2457386	339			-1								hypothetical protein
pgaptmp_001727	2457382	2457577	65			-1								hypothetical protein
pgaptmp_001728	2458134	2459979	615	SP	1	1	1	0.012	0.071	0.007				DNRLRE domain-containing protein
pgaptmp_001729	2460065	2461577	504			-1								AAA family ATPase
pgaptmp_001730	2461576	2461852	92			-1								hypothetical protein
pgaptmp_001731	2461848	2462067	73			-1								DUF2997 domain-containing protein
pgaptmp_001732	2462063	2462447	128			-1								DUF1257 domain-containing protein
pgaptmp_001733	2462477	2463557	360			-1								WGR domain-containing protein
pgaptmp_001734	2463691	2464711	340			-1								DUF3150 domain-containing protein
pgaptmp_001735	2464707	2465097	130		3	-1								hypothetical protein
pgaptmp_001736	2465093	2465537	148			-1								hypothetical protein
pgaptmp_001737	2465533	2465761	76			-1								hypothetical protein
pgaptmp_001738	2465905	2466139	78			-1								hypothetical protein
pgaptmp_001739	2466204	2466693	163			-1								JAB domain-containing protein
pgaptmp_001740	2466790	2468431	547			-1								hypothetical protein
pgaptmp_001741	2468530	2468695	55		2	-1								hypothetical protein
pgaptmp_001742	2468730	2468916	62		2	-1								hypothetical protein
pgaptmp_001743	2468929	2469130	67	LIPO	2	-1								hypothetical protein
pgaptmp_001744	2469126	2469969	281			-1								RecB family exonuclease
pgaptmp_001745	2469965	2470466	167			-1								hypothetical protein
pgaptmp_001746	2471002	2471923	307			1	1	0.005	0	0.007				restriction endonuclease
pgaptmp_001747	2471979	2472255	92			-1								hypothetical protein
pgaptmp_001748	2472382	2472580	66			-1								hypothetical protein
pgaptmp_001749	2472587	2473343	252			-1	0.998	0.006	0	0				HNH endonuclease
pgaptmp_001750	2473391	2474768	459			-1								B12-binding domain-containing radical SAM protein
pgaptmp_001751	2474828	2477006	726			-1								hypothetical protein
pgaptmp_001752	2477002	2480014	1004			-1								RNA-directed DNA polymerase
pgaptmp_001753	2480071	2482078	669			-1								hypothetical protein
pgaptmp_001756	2484677	2487092	805			-1								Eco57I restriction-modification methylase domain-containing protein
pgaptmp_001757	2487068	2488028	320			1								hypothetical protein
pgaptmp_001758	2488043	2488496	151			-1								hypothetical protein
pgaptmp_001759	2488470	2489058	196			-1	0.999	0	0	0.008				nucleotidyltransferase domain-containing protein
pgaptmp_001760	2489101	2491903	934			-1	0.364	0.001	0	0				helicase-related protein
pgaptmp_001762	2497609	2498146	179			-1	1	0.019	0	0.038				type 1 glutamine amidotransferase domain-containing protein
pgaptmp_001763	2498275	2499025	250			-1								nucleotide excision repair endonuclease
pgaptmp_001764	2499099	2499849	250	PILIN	1	-1								hypothetical protein
pgaptmp_001765	2499848	2500055	69		1	-1								hypothetical protein
pgaptmp_001766	2500255	2501074	273			-1								hypothetical protein
pgaptmp_001767	2501371	2501839	156			1								hypothetical protein
pgaptmp_001769	2503443	2503614	57			1								hypothetical protein
pgaptmp_001770	2504638	2504986	116			1								four-helix bundle copper-binding protein
pgaptmp_001771	2505432	2506881	483			1	1	0.003	0	0.006				DUF3375 domain-containing protein
pgaptmp_001772	2506886	2507543	219			1	1	0.019	0	0.035				DUF4194 domain-containing protein
pgaptmp_001773	2507550	2507874	108			-1								type II toxin-antitoxin system PemK/MazF family toxin
pgaptmp_001774	2507863	2508112	83			-1								AbrB/MazE/SpoVT family DNA-binding domain-containing protein
pgaptmp_001775	2508208	2511601	1131			1	1	0.006	0	0.007				ATP-binding protein
pgaptmp_001776	2511755	2512955	400			1								DUF3322 domain-containing protein
pgaptmp_001777	2513147	2513876	243			-1	1	0.011	0	0.031				hypothetical protein
pgaptmp_001778	2514036	2514246	70			1	0.979	0.01	0	0.011				dodecin
pgaptmp_001779	2514739	2515927	396			1	1	0.22	0.44	0.333	0.606725	-0.598971		ADP-forming succinate--CoA ligase subunit beta
pgaptmp_001780	2515982	2516858	292			1	1	0.372	0.448	0.274	0.704673	0.44103		succinate--CoA ligase subunit alpha
pgaptmp_001781	2517513	2517960	149			1	1	0.014	0	0.062	0.0671566	-2.13013		Fe-S cluster assembly sulfur transfer protein SufU
pgaptmp_001782	2517956	2519195	413			1	1	0.012	0	0.037				cysteine desulfurase
pgaptmp_001783	2519476	2520778	434			1	1	0.005	0	0				amidohydrolase family protein
pgaptmp_001784	2520956	2522120	388			1	1	0.039	0.337	0.057	0.649582	-0.528676		galactokinase
pgaptmp_001785	2522116	2522563	149		4	1								DoxX family protein
pgaptmp_001786	2522984	2524088	368			1	1	0	0	0.008				M20/M25/M40 family metallo-hydrolase
pgaptmp_001787	2524105	2525416	437			1	0.993	0.002	0	0.003				CapA family protein
pgaptmp_001788	2525622	2526390	256			1	0.97	0.003	0	0.003				GntR family transcriptional regulator
pgaptmp_001789	2526405	2527491	362			1	1	0.027	0	0.04				Gfo/Idh/MocA family protein
pgaptmp_001790	2527655	2528600	315			1	1	0.002	0	0.022				Tat pathway signal protein
pgaptmp_001791	2528749	2531206	819			1								DEAD/DEAH box helicase
pgaptmp_001792	2531553	2533056	501			1	1	0.004	0	0.006				pyridoxal-phosphate dependent enzyme
pgaptmp_001793	2533637	2534963	442			1								group II intron reverse transcriptase/maturase
pgaptmp_001794	2535141	2535693	184		2	1	1	0	0	0.008				PH domain-containing protein
pgaptmp_001795	2535676	2537272	532		6	1	1	0.007	0	0.007				PH domain-containing protein
pgaptmp_001796	2537396	2539973	859			1	0.979	0.002	0	0.001				circularly permuted type 2 ATP-grasp protein
pgaptmp_001797	2539999	2540914	305			1	0.979	0.002	0	0				transglutaminase family protein
pgaptmp_001798	2540910	2541795	295			1	0.979	0	0	0.003				transglutaminase family protein
pgaptmp_001799	2542063	2543560	499			1	1	0.006	0	0.009				circularly permuted type 2 ATP-grasp protein
pgaptmp_001800	2543627	2544608	327			1	1	0.004	0	0.005				alpha-E domain-containing protein
pgaptmp_001801	2544687	2545134	149			-1								tetratricopeptide repeat protein
pgaptmp_001802	2545675	2545831	52			-1								hypothetical protein
pgaptmp_001803	2545805	2546012	69			-1								hypothetical protein
pgaptmp_001804	2546087	2546597	170			1								hypothetical protein
pgaptmp_001805	2546577	2547426	283			1	0.978	0.002	0	0.003				type II TA system antitoxin MqsA family protein
pgaptmp_001806	2547403	2547817	138			1	1	0	0	0.017				hypothetical protein
pgaptmp_001807	2547909	2548236	109			-1								hypothetical protein
pgaptmp_001808	2548393	2549509	372			1								hypothetical protein
pgaptmp_001809	2549492	2550008	172			1								hypothetical protein
pgaptmp_001810	2549994	2550585	197			1								hypothetical protein
pgaptmp_001811	2551228	2552446	406			-1	1	0.01	0	0.026				tetratricopeptide repeat protein
pgaptmp_001812	2552712	2552904	64			1								addiction module protein
pgaptmp_001813	2553112	2553289	59			1								hypothetical protein
pgaptmp_001814	2553299	2553782	161			-1								cupin domain-containing protein
pgaptmp_001815	2553858	2555640	594	SP		-1	1	0.023	0	0				SBBP repeat-containing protein
pgaptmp_001816	2556160	2557225	355			-1	1	0.035	0	0.056	0.570202	-0.660642		2-oxoacid:ferredoxin oxidoreductase subunit beta
pgaptmp_001817	2557233	2559111	626			-1	1	0.049	0	0.047				2-oxoacid:acceptor oxidoreductase subunit alpha
pgaptmp_001818	2560054	2560729	225		5	-1								metalloprotease
pgaptmp_001819	2560838	2562293	485			-1	1	0.004	0	0.006				RNA polymerase factor sigma-54
pgaptmp_001820	2562644	2562962	106			1	1	0.02	0	0.036				HesB/IscA family protein
pgaptmp_001821	2563035	2563758	241			-1								bifunctional demethylmenaquinone methyltransferase/2-methoxy-6-polyprenyl-1,4-benzoquinol methylase UbiE
pgaptmp_001822	2563962	2565576	538			-1	1	0.035	0	0.045				AAA family ATPase
pgaptmp_001823	2565685	2565997	104			1	1	0.115	0	0.155	0.708537	-0.434982		HU family DNA-binding protein
pgaptmp_001824	2566051	2567380	443			1	1	0.014	0	0.029				histidine--tRNA ligase
pgaptmp_001825	2567570	2569160	530			1	1	0.209	0.082	0.277	0.724766	-0.409701		phosphoglycerate dehydrogenase
pgaptmp_001826	2569231	2569870	213		5	1								glycerol-3-phosphate 1-O-acyltransferase PlsY
pgaptmp_001827	2569880	2571206	442			1	1	0.022	0	0.06	0.212071	-1.45206		homoserine dehydrogenase
pgaptmp_001828	2571214	2572423	403			1	1	0.033	0	0.081	0.260805	-1.30846		aspartate kinase
pgaptmp_001829	2572433	2573795	454			1	1	0.014	0	0.02				threonine synthase
pgaptmp_001830	2574686	2575760	358			1								NAD-dependent epimerase/dehydratase family protein
pgaptmp_001831	2575793	2577128	445		10	1								vitamin K epoxide reductase family protein
pgaptmp_001832	2577310	2578939	543			1	1	0.059	0	0.098	0.527135	-0.735848		citramalate synthase
pgaptmp_001833	2578969	2581786	939			1	1	0.001	0	0.003				DEAD/DEAH box helicase
pgaptmp_001834	2581818	2583654	612			1	0.969	0.001	0	0.001				hypothetical protein
pgaptmp_001835	2584098	2589393	1765	SP		-1	1	0.001	0	0.001				S8 family serine peptidase
pgaptmp_001836	2589773	2591177	468	TAT		1	1	0.048	0	0.063	0.721014	-0.415529		alkaline phosphatase
pgaptmp_001837	2591332	2591788	152			-1								6-pyruvoyl trahydropterin synthase family protein
pgaptmp_001838	2591812	2592400	196			-1								pyridoxamine 5'-phosphate oxidase
pgaptmp_001839	2592420	2593773	451			-1	0.979	0.002	0	0				protoporphyrinogen oxidase
pgaptmp_001840	2593776	2595198	474			-1	1	0.003	0	0				oxygen-independent coproporphyrinogen III oxidase
pgaptmp_001841	2595320	2595452	44			1								hypothetical protein
pgaptmp_001842	2595552	2598048	832			1								ATP cone domain-containing protein
pgaptmp_001843	2598454	2599060	202			1								DUF2249 domain-containing protein
pgaptmp_001844	2599085	2600426	447		12	1								hypothetical protein
pgaptmp_001845	2600553	2601264	237			1	0.979	0.003	0	0				Crp/Fnr family transcriptional regulator
pgaptmp_001846	2601522	2602959	479	LIPO		1								trypsin-like peptidase domain-containing protein
pgaptmp_001847	2602977	2604360	461			-1	1	0.006	0	0.003				tRNA (N(6)-L-threonylcarbamoyladenosine(37)-C(2))- methylthiotransferase MtaB
pgaptmp_001848	2604606	2605455	283			-1	1	0.03	0	0.043				universal stress protein
pgaptmp_001849	2605465	2606749	428			-1	1	0.106	0	0.071	0.624045	0.570313		glucose-1-phosphate adenylyltransferase
pgaptmp_001850	2606919	2609175	752			-1	1	0.029	0	0.042				ribonuclease R family protein
pgaptmp_001851	2609229	2610672	481			1	1	0.016	0	0.025				glycogen synthase GlgA
pgaptmp_001852	2611746	2613195	483			-1	1	0.001	0	0.006				sensor histidine kinase
pgaptmp_001853	2613219	2613711	164			-1	1	0	0	0.023				response regulator
pgaptmp_001854	2613741	2615349	536		11	-1								SLC13 family permease
pgaptmp_001855	2615345	2615522	59			-1								hypothetical protein
pgaptmp_001856	2615599	2616607	336			-1	1	0.01	0	0.054	0.0397175	-2.39316		2-hydroxyacid dehydrogenase
pgaptmp_001857	2616774	2617821	349			-1								glutamyl-tRNA reductase
pgaptmp_001858	2617822	2618926	368		8	-1								cytochrome C assembly family protein
pgaptmp_001859	2619130	2621632	834			1	1	0.01	0	0.019				DEAD/DEAH box helicase
pgaptmp_001860	2621656	2621863	69		1	1								hypothetical protein
pgaptmp_001861	2622272	2623964	564			1	1	0.026	0	0.08	0.163737	-1.62045		DEAD/DEAH box helicase
pgaptmp_001862	2624168	2624798	210			-1								response regulator
pgaptmp_001863	2624794	2626918	708		9	-1								sensor histidine kinase
pgaptmp_001864	2627197	2633425	2076	SP		1	0.587	0	0	0				hypothetical protein
pgaptmp_001865	2633692	2636674	994		1	1	1	0.012	0	0.031				hypothetical protein
pgaptmp_001866	2636935	2637322	129			-1								type II toxin-antitoxin system VapC family toxin
pgaptmp_001867	2637309	2637531	74			-1								type II toxin-antitoxin system Phd/YefM family antitoxin
pgaptmp_001868	2637686	2638436	250			-1								hypothetical protein
pgaptmp_001869	2638460	2639063	201		5	1								VanZ family protein
pgaptmp_001870	2638998	2641020	674			1	1	0.011	0	0.019				NAD-dependent DNA ligase LigA
pgaptmp_001871	2641247	2642810	521		1	-1	1	0.013	0	0.013				ribonuclease Y
pgaptmp_001872	2643024	2644884	620	SP	1	-1								hypothetical protein
pgaptmp_001873	2645131	2646604	491			-1	0.999	0.004	0	0.002				hypothetical protein
pgaptmp_001874	2646750	2648445	565	LIPO		-1	1	0.001	0	0.004				hypothetical protein
pgaptmp_001875	2648666	2650247	527	SP		-1	1	0.007	0	0.007				hypothetical protein
pgaptmp_001876	2650363	2651059	232	PILIN	1	-1								type II secretion system protein
pgaptmp_001877	2651102	2651792	230	SP	1	-1								PEP-CTERM sorting domain-containing protein
pgaptmp_001878	2651845	2652610	255	SP		-1	0.979	0.003	0	0				hypothetical protein
pgaptmp_001879	2652659	2653424	255	SP	2	-1	1	0.005	0	0				hypothetical protein
pgaptmp_001880	2653621	2655436	605			1								DUF4838 domain-containing protein
pgaptmp_001881	2655772	2656888	372			1	1	0.011	0	0.025				LacI family DNA-binding transcriptional regulator
pgaptmp_001882	2657200	2658073	291	SP		1	1	0.05	0	0.037	0.695883	0.454836		hypothetical protein
pgaptmp_001883	2658179	2659157	326			1	1	0.053	0	0.061	0.87252	-0.18671		deoxyhypusine synthase family protein
pgaptmp_001884	2659095	2659596	167			-1								response regulator
pgaptmp_001885	2659756	2660131	125		4	1								SPW repeat protein
pgaptmp_001886	2660198	2662622	808			-1	1	0.077	0	0.067	0.866331	0.195859		DNA gyrase subunit A
pgaptmp_001887	2662676	2663153	159			-1	1	0.026	0	0.029				four helix bundle protein
pgaptmp_001888	2663193	2665725	844			-1	1	0.075	0.052	0.089	0.828753	-0.251689		DNA topoisomerase (ATP-hydrolyzing) subunit B
pgaptmp_001889	2665821	2666268	149			1	1	0.014	0	0.021				RrF2 family transcriptional regulator
pgaptmp_001890	2666378	2666609	77			1								antitoxin VapB family protein
pgaptmp_001891	2666599	2667004	135			1	0.979	0.01	0	0				type II toxin-antitoxin system VapC family toxin
pgaptmp_001892	2667132	2667843	237			1	1	0.018	0	0.093	0.0388988	-2.40315		zinc ribbon domain-containing protein
pgaptmp_001894	2668324	2668579	85			1	1	0.033	0	0.018				30S ribosomal protein S20
pgaptmp_001895	2668678	2669458	260			1	0.979	0	0	0.003				pseudouridine synthase
pgaptmp_001896	2669520	2670045	175	LIPO		1	1	0.064	0	0.1	0.574267	-0.653689		thioredoxin family protein
pgaptmp_001897	2670229	2672041	604		4	1	1	0.016	0	0.026				hypothetical protein
pgaptmp_001898	2672093	2672390	99			1								DUF6922 domain-containing protein
pgaptmp_001899	2672392	2672998	202			1	0.979	0.003	0	0				nucleotidyl transferase AbiEii/AbiGii toxin family protein
pgaptmp_001900	2673110	2675267	719			1	1	0.007	0	0.003				RecQ family ATP-dependent DNA helicase
pgaptmp_001901	2675502	2677320	606			-1	1	0.017	0	0.03				ATP-binding cassette domain-containing protein
pgaptmp_001902	2677563	2678688	375			1	0.979	0.002	0	0				DNA-processing protein DprA
pgaptmp_001903	2678722	2679892	390			-1	1	0.005	0	0.002				ATP-binding protein
pgaptmp_001904	2679845	2680190	115			-1	1	0.043	0	0.06	0.671987	-0.492697		histidine triad nucleotide-binding protein
pgaptmp_001905	2680576	2681458	294	SP		-1	1	0.012	0	0.023				hypothetical protein
pgaptmp_001906	2681630	2683364	578			-1	1	0.084	0	0.072	0.851525	0.217796		RNA polymerase sigma factor RpoD
pgaptmp_001907	2683401	2685243	614			-1	1	0.002	0	0.001				DNA primase
pgaptmp_001908	2685382	2686858	492	LIPO		-1	1	0.033	0	0.031				tetratricopeptide repeat protein
pgaptmp_001909	2686837	2687902	355	SP		1	1	0.004	0	0.009				DUF362 domain-containing protein
pgaptmp_001910	2688006	2688384	126		3	1	1	0.022	0	0.018				NADH-quinone oxidoreductase subunit A
pgaptmp_001911	2688451	2689810	453			1	1	0.002	0	0.005				PTS sugar transporter subunit IIA
pgaptmp_001912	2689852	2690194	114			-1								YciI family protein
pgaptmp_001913	2690283	2690748	155		2	-1								hypothetical protein
pgaptmp_001914	2691004	2691301	99		3	-1								hypothetical protein
pgaptmp_001915	2691522	2691843	107	LIPO	1	-1								hypothetical protein
pgaptmp_001916	2691868	2692057	63		2	-1								hypothetical protein
pgaptmp_001917	2692917	2693235	106			-1								type II toxin-antitoxin system RelE/ParE family toxin
pgaptmp_001918	2693231	2693447	72			-1	0.978	0	0	0.011				addiction module protein
pgaptmp_001919	2693569	2694109	180			-1								hypothetical protein
pgaptmp_001920	2694144	2694543	133			-1								hypothetical protein
pgaptmp_001921	2694614	2694881	89		2	-1								hypothetical protein
pgaptmp_001922	2696044	2696683	213		1	-1								hypothetical protein
pgaptmp_001923	2696879	2697341	154		1	-1								hypothetical protein
pgaptmp_001924	2697497	2698013	172	LIPO		-1								hypothetical protein
pgaptmp_001925	2698732	2699965	411			1								group II intron reverse transcriptase/maturase
pgaptmp_001926	2700081	2700333	84		1	-1								hypothetical protein
pgaptmp_001927	2700421	2700880	153		3	-1								hypothetical protein
pgaptmp_001928	2700921	2701278	119			-1								hypothetical protein
pgaptmp_001929	2701356	2701638	94			-1								hypothetical protein
pgaptmp_001930	2702536	2703853	439			1								group II intron reverse transcriptase/maturase
pgaptmp_001931	2703973	2704255	94	LIPO		-1								hypothetical protein
pgaptmp_001932	2704356	2704734	126			-1	0.979	0	0	0.006				hypothetical protein
pgaptmp_001933	2705836	2706004	56			1	1	0.177	0	0.207	0.843537	-0.229663		50S ribosomal protein L33
pgaptmp_001934	2706094	2706343	83			-1	1	0.017	0	0.028				hypothetical protein
pgaptmp_001935	2706533	2707598	355			-1	1	0.074	0	0.075	0.992127	-0.0114825		P-loop NTPase
pgaptmp_001936	2707787	2709008	407	SP		1	1	0.094	0	0.049	0.413866	0.950793		biopolymer transporter Tol
pgaptmp_001938	2709750	2710626	292			-1	1	0.01	0	0.034				LpxI family protein
pgaptmp_001939	2710800	2712090	430			-1	1	0.042	0.101	0.071	0.518321	-0.751615		O-acetylhomoserine aminocarboxypropyltransferase/cysteine synthase family protein
pgaptmp_001940	2712334	2713813	493			1	0.979	0	0	0.002				excinuclease ABC subunit UvrC
pgaptmp_001941	2713911	2714361	150			-1								GxxExxY protein
pgaptmp_001942	2714347	2716657	770		9	-1	0.979	0.001	0	0				efflux RND transporter permease subunit
pgaptmp_001943	2716721	2716931	70		2	-1								hypothetical protein
pgaptmp_001944	2717331	2717850	173	SP		1	1	0.02	0	0.053	0.231198	-1.39316		peroxiredoxin
pgaptmp_001945	2717926	2719003	359		1	1	1	0.006	0	0.004				efflux RND transporter periplasmic adaptor subunit
pgaptmp_001946	2719037	2722259	1074		12	1	1	0.003	0	0.001				efflux RND transporter permease subunit
pgaptmp_001948	2722553	2723909	452			-1	1	0.005	0	0.002				Fic family protein
pgaptmp_001949	2724124	2724451	109			1								nucleotidyltransferase domain-containing protein
pgaptmp_001950	2724488	2724659	57			1								HEPN domain-containing protein
pgaptmp_001951	2724627	2724819	64			1								HEPN domain-containing protein
pgaptmp_001952	2724779	2725148	123			-1								DUF3375 family protein
pgaptmp_001953	2725253	2725508	85			1								YkgJ family cysteine cluster protein
pgaptmp_001954	2725597	2726719	374			-1	1	0	0	0.012				3-deoxy-7-phosphoheptulonate synthase
pgaptmp_001955	2726810	2727254	148		1	-1	0.978	0.005	0	0				hypothetical protein
pgaptmp_001956	2727381	2728194	271			-1								AraC family transcriptional regulator
pgaptmp_001957	2728259	2729690	477			1	1	0.004	0	0				glycoside hydrolase family 4
pgaptmp_001958	2729871	2731203	444			-1	1	0.023	0	0.033				FAD-dependent oxidoreductase
pgaptmp_001959	2731441	2735608	1389	SP		1								DUF4838 domain-containing protein
pgaptmp_001960	2735780	2738540	920	SP		1								hypothetical protein
pgaptmp_001961	2738802	2739528	242	PILIN	1	1	0.979	0.003	0	0				prepilin-type N-terminal cleavage/methylation domain-containing protein
pgaptmp_001962	2739985	2741020	345			1								LacI family DNA-binding transcriptional regulator
pgaptmp_001963	2741445	2744040	865	LIPO		1	0.995	0.001	0	0.001				DUF4838 domain-containing protein
pgaptmp_001964	2744595	2745732	379			-1								IS110 family transposase
pgaptmp_001965	2745888	2747130	414	SP		1	0.979	0.002	0	0				hypothetical protein
pgaptmp_001966	2747137	2747923	262			-1								helix-turn-helix domain-containing protein
pgaptmp_001967	2747984	2750036	684			1	1	0.001	0	0.003				alpha-amylase family protein
pgaptmp_001968	2750070	2751348	426	SP		-1	1	0.015	0	0.016				PhoPQ-activated pathogenicity-related family protein
pgaptmp_001969	2751445	2752255	270			-1								GxxExxY protein
pgaptmp_001970	2752504	2752762	86			-1								hypothetical protein
pgaptmp_001971	2752748	2754476	576	SP		-1	1	0.002	0	0.003				alpha/beta hydrolase family protein
pgaptmp_001972	2754478	2756320	614	SP		-1	1	0.003	0	0.001				C45 family autoproteolytic acyltransferase/hydolase
pgaptmp_001973	2756590	2758897	769		15	1	0.979	0.001	0	0.001				sodium:solute symporter family protein
pgaptmp_001974	2758945	2767549	2868	SP		-1								choice-of-anchor D domain-containing protein
pgaptmp_001975	2767658	2767997	113		1	1								PEP-CTERM sorting domain-containing protein
pgaptmp_001976	2768111	2769368	419		10	-1								organoarsenical effux MFS transporter ArsJ
pgaptmp_001977	2769377	2770382	335			-1	0.978	0	0	0.002				ArsJ-associated glyceraldehyde-3-phosphate dehydrogenase
pgaptmp_001978	2770458	2770839	127			-1								ArsR/SmtB family transcription factor
pgaptmp_001980	2771326	2771890	188		2	-1								hypothetical protein
pgaptmp_001981	2771930	2772428	166	SP	1	-1								hypothetical protein
pgaptmp_001982	2772734	2775026	764			1	0.979	0.001	0	0.004				PAS domain-containing sensor histidine kinase
pgaptmp_001983	2775022	2775523	167			1	1	0	0	0.023				response regulator
pgaptmp_001984	2775590	2777510	640			-1	1	0.124	0.068	0.353	0.193935	-1.51156		DUF4914 family protein
pgaptmp_001985	2777641	2778544	301			1								helix-turn-helix domain-containing protein
pgaptmp_001986	2778605	2780504	633		2	-1								ATP-binding protein
pgaptmp_001987	2780529	2781870	447			-1								sigma-54-dependent transcriptional regulator
pgaptmp_001988	2782152	2782377	75	LIPO		-1								hypothetical protein
pgaptmp_001989	2782421	2783816	465	SP		-1								PRC-barrel domain-containing protein
pgaptmp_001990	2784039	2784693	218			-1								response regulator
pgaptmp_001991	2784829	2785216	129			-1								DUF883 family protein
pgaptmp_001992	2785317	2785485	56		2	-1								DUF1328 domain-containing protein
pgaptmp_001993	2785919	2787374	485	TAT	1	-1								PRC-barrel domain-containing protein
pgaptmp_001994	2787691	2788603	304			1								non-homologous end-joining DNA ligase
pgaptmp_001995	2788651	2790112	487		2	1	1	0.001	0	0.003				sensor histidine kinase
pgaptmp_001996	2790108	2791488	460			1	0.996	0.002	0	0.002				sigma-54-dependent transcriptional regulator
pgaptmp_001997	2791770	2792499	243	SP		1	1	0.361	0.18	0.188	0.419057	0.940262		hypothetical protein
pgaptmp_001998	2792624	2793824	400		1	-1	1	0.009	0	0.002				hypothetical protein
pgaptmp_002000	2794997	2795201	68			1								hypothetical protein
pgaptmp_002001	2795753	2799611	1286	SP	1	1								CotH kinase family protein
pgaptmp_002002	2800345	2802088	581	SP	1	1								alpha/beta hydrolase-fold protein
pgaptmp_002003	2802219	2802423	68			1	0.999	0.01	0	0.023				CsbD family protein
pgaptmp_002004	2803018	2803585	189	LIPO	1	1								hypothetical protein
pgaptmp_002005	2803775	2804138	121			1	1	1.023	0	0.614	0.526171	0.737566		helix-turn-helix domain-containing protein
pgaptmp_002006	2804247	2806005	586			-1								sulfite reductase subunit alpha
pgaptmp_002007	2806001	2808230	743			-1								molybdopterin oxidoreductase family protein
pgaptmp_002008	2808246	2809830	528		7	-1								DmsC/YnfH family molybdoenzyme membrane anchor subunit
pgaptmp_002009	2809840	2811598	586			-1								NirA family protein
pgaptmp_002010	2812245	2813994	583		1	-1								protein kinase domain-containing protein
pgaptmp_002011	2814002	2815478	492		14	-1								NarK family nitrate/nitrite MFS transporter
pgaptmp_002012	2815489	2816566	359			-1								CmpA/NrtA family ABC transporter substrate-binding protein
pgaptmp_002013	2816647	2817550	301			1								LysR family transcriptional regulator
pgaptmp_002014	2817554	2818571	339			-1								GTP 3',8-cyclase MoaA
pgaptmp_002015	2818684	2819887	401			1								molybdopterin molybdotransferase MoeA
pgaptmp_002016	2819944	2820430	162			1	0.357	0	0	0.005				cyclic pyranopterin monophosphate synthase MoaC
pgaptmp_002017	2820426	2821014	196			1								NTP transferase domain-containing protein
pgaptmp_002018	2821029	2821275	82			1								MoaD/ThiS family protein
pgaptmp_002019	2821282	2821732	150			1								molybdenum cofactor biosynthesis protein MoaE
pgaptmp_002020	2821728	2822217	163			1								MOSC domain-containing protein
pgaptmp_002021	2822203	2823592	463			-1								lysophospholipid acyltransferase family protein
pgaptmp_002022	2823975	2824668	231		1	1								PEP-CTERM sorting domain-containing protein
pgaptmp_002023	2825301	2826171	290			1	0.979	0	0	0.003				methylated-DNA--[protein]-cysteine S-methyltransferase
pgaptmp_002024	2826788	2827790	334			1	1	0.015	0	0.039				ribonuclease HIII
pgaptmp_002025	2827801	2828587	262			1								ribonuclease HII
pgaptmp_002026	2828633	2829092	153			-1	1	0.041	0	0.06	0.639418	-0.545164		response regulator
pgaptmp_002027	2829107	2830928	607		2	-1	0.589	0.001	0	0.001				ATP-binding protein
pgaptmp_002028	2830924	2831524	200	SP		-1	0.979	0.003	0	0				YfiR family protein
pgaptmp_002029	2831511	2833524	671			-1	1	0.018	0	0.014				TonB-dependent receptor plug domain-containing protein
pgaptmp_002031	2834108	2835299	397			1	1	1.246	7.795	1.645	0.730217	-0.401255		elongation factor Tu
pgaptmp_002033	2835462	2835675	71		1	1	1	0.05	0	0.108	0.331435	-1.13013		preprotein translocase subunit SecE
pgaptmp_002034	2835671	2836259	196			1	1	0.082	0	0.167	0.37475	-1.03283		transcription termination/antitermination protein NusG
pgaptmp_002035	2836265	2836691	142			1	1	0.113	0.925	0.108	0.950999	0.0715069		50S ribosomal protein L11
pgaptmp_002036	2836782	2837475	231			1	1	0.238	0.378	0.238	0.997443	0.00372878		50S ribosomal protein L1
pgaptmp_002037	2837487	2838003	172			1	1	0.276	1.78	0.244	0.879792	0.175976		50S ribosomal protein L10
pgaptmp_002038	2838133	2838520	129			1	1	0.867	0.679	0.581	0.619929	0.577091		50S ribosomal protein L7/L12
pgaptmp_002039	2838961	2842741	1260			1	1	0.256	0.138	0.23	0.89714	0.150425		DNA-directed RNA polymerase subunit beta
pgaptmp_002040	2842761	2846883	1374			1	1	0.212	0.222	0.21	0.989972	0.0146254		DNA-directed RNA polymerase subunit beta'
pgaptmp_002041	2847014	2848031	339			-1								sigma-70 family RNA polymerase sigma factor
pgaptmp_002042	2848332	2850003	557		8	1	1	0.005	0	0.001				Na/Pi cotransporter family protein
pgaptmp_002043	2850019	2851585	522			1	0.991	0.004	0	0				FAD-dependent oxidoreductase
pgaptmp_002044	2851600	2852416	272			-1								HAD-IIA family hydrolase
pgaptmp_002045	2852495	2852933	146			-1								DNA-directed RNA polymerase subunit alpha C-terminal domain-containing protein
pgaptmp_002046	2853265	2853763	166			1								ferritin-like domain-containing protein
[truncated: 2,332 more rows]

## Sheet: Table S4
Table S4	Table S4
		Family: TSsed10-336 (GTDB)*				Opitutaceae									Oceanipulchritudinaceae
	AB-alg1	Genus: PXDC01 (GTDB)			Genus: SLOW01	Opitutus	Ereboclobus	Horticoccus	Geminisphaera	Lacunisphaera	Termitidicoccus mucosus	Oleiharenicola lentus	Nibricoccus	Actomonas	Oceanipulchritudo	Genus: JAFIGE01 (GTDB)
					(GTDB)	terrae	luteus	luteus	colitermitum	limnophila			aquaticus	aquatica	coccoides**
	GCA_XXXXXX	GCA_003558065	GCA_003559525	GCA_003565135	GCF_000019965	GCF_000019965	GCF_003096195	GCF_019464535	GCF_000171235	GCF_001746835	GCF_038725785	GCF_004118375	GCF_002310495	GCF_019679435	GCF_010500615	GCA_020831585
GH88	2	1	1	1	1	1	2	1	1	3	2	3	3	2	1	1
PL6	2	4		3			2						1	1	5
PL7	1														1
PL12	1	3							1						3	2
PL14			2	1	2	2		1				1
PL15	2	4		6	1	1				1		1		2	1
PL17	4										1
PL31									1
PL34									1		1
PL38	2	2	4	1			2	1	4	3	4	2	2	2		3
PL39	1							2
PL44					1	1									1

## Sheet: Table S5
Table S5
species or node label	speciations	duplications	losses	transfers	presence	origination	copies	singletons	transfers_to	orthogroup	gene tag in AB-alg1 (see Table S3)
Node_g0000_g990076_0	0	0	0.02	0.02	0	0	0	0	0.02	OG0000003	gnl|extdb|pgaptmp_000050
Node_g0002_g0003_0	0	0	0.02	0.04	0	0	0	0	0.02	OG0000003	gnl|extdb|pgaptmp_000050
Node_g0003_g0004_0	0	0	0.07	0.03	0	0	0	0	0.02	OG0000003	gnl|extdb|pgaptmp_000050
Node_g0003_g0018_0	0	0	0.04	0.04	0	0	0	0	0.04	OG0000003	gnl|extdb|pgaptmp_000050
Node_g0027_g0000_0	0	0	0.2	0.04	0	0	0	0	0.02	OG0000003	gnl|extdb|pgaptmp_000050
Node_g0027_g990072_0	0	0	0.01	0.02	0	0	0	0	0.01	OG0000003	gnl|extdb|pgaptmp_000050
Node_g0053_g0002_0	0	0	0.01	0.01	0	0.01	0	0	0	OG0000003	gnl|extdb|pgaptmp_000050
g0000	0	0	0.02	0.02	0	0	0	0	0.02	OG0000003	gnl|extdb|pgaptmp_000050
g0018	0	0	0.01	0.02	0	0	0	0	0.01	OG0000003	gnl|extdb|pgaptmp_000050
g0023	0	0	0.04	0.04	0	0	0	0	0.03	OG0000003	gnl|extdb|pgaptmp_000050
g0024	0	0	1.03	0.05	0	0	0	0	0.02	OG0000003	gnl|extdb|pgaptmp_000050
g0027	0	0	0.02	0.02	0	0	0	0	0.02	OG0000003	gnl|extdb|pgaptmp_000050
g0035	0	0	0.3	0.11	0	0	0	0	0.01	OG0000003	gnl|extdb|pgaptmp_000050
g0036	0	0	0.21	0.03	0	0	0	0	0	OG0000003	gnl|extdb|pgaptmp_000050
g0042	0	0	0.19	0.05	0	0	0	0	0	OG0000003	gnl|extdb|pgaptmp_000050
g990066	0	0	0.96	0	0	0	0	0	0	OG0000003	gnl|extdb|pgaptmp_000050
g990069	0	0	0.03	0.02	0	0	0	0	0.02	OG0000003	gnl|extdb|pgaptmp_000050
g990070	0	0	0.29	0.01	0	0	0	0	0.01	OG0000003	gnl|extdb|pgaptmp_000050
g990072	0	0	0.02	0.02	0	0	0	0	0.02	OG0000003	gnl|extdb|pgaptmp_000050
g990074	0	0	0.11	0.03	0	0	0	0	0.01	OG0000003	gnl|extdb|pgaptmp_000050
g990076	0	0	0.04	0.04	0	0	0	0	0.04	OG0000003	gnl|extdb|pgaptmp_000050
Node_g0023_g990069_0	0.01	0	0.05	0.03	0.01	0	0.01	0.01	0.04	OG0000003	gnl|extdb|pgaptmp_000050
Node_g0023_g0025_0	0.02	0	0.06	0.03	0.02	0	0.02	0.02	0.03	OG0000003	gnl|extdb|pgaptmp_000050
Node_g0001_g0023_0	0.03	0	0	0.01	0.03	0.03	0.03	0.03	0	OG0000003	gnl|extdb|pgaptmp_000050
Node_g0003_g0019_0	0.05	0	0.02	0.03	0.05	0	0.05	0.04	0.07	OG0000003	gnl|extdb|pgaptmp_000050
Node_g0023_g0032_0	0.05	0	0.07	0.07	0.05	0	0.05	0.05	0.09	OG0000003	gnl|extdb|pgaptmp_000050
Node_g0063_g990074_0	0.1	0	0.22	0.05	0.1	0	0.1	0.1	0.11	OG0000003	gnl|extdb|pgaptmp_000050
Node_g0028_g0027_0	0.18	0	0.26	0.11	0.18	0	0.18	0.18	0.02	OG0000003	gnl|extdb|pgaptmp_000050
Node_g0008_g0042_0	0.19	0	0.37	0.17	0.18	0	0.19	0.19	0.14	OG0000003	gnl|extdb|pgaptmp_000050
Node_g0001_g0009_0	0.2	0	0	0.1	0.2	0.09	0.2	0.17	0.08	OG0000003	gnl|extdb|pgaptmp_000050
Node_g0028_g0063_0	0.21	0	0.05	0.05	0.2	0	0.21	0.2	0.08	OG0000003	gnl|extdb|pgaptmp_000050
Node_g0030_g0036_0	0.21	0	0.27	0.3	0.2	0	0.21	0.2	0.19	OG0000003	gnl|extdb|pgaptmp_000050
Node_g0038_g0061_0	0.21	0	0.01	0.03	0.2	0	0.21	0.21	0.22	OG0000003	gnl|extdb|pgaptmp_000050
Node_g0029_g0033_0	0.22	0	0.25	0.01	0.22	0	0.22	0.21	0.23	OG0000003	gnl|extdb|pgaptmp_000050
Node_g0001_g0021_0	0.23	0	0.02	0.18	0.23	0.02	0.23	0.23	0.03	OG0000003	gnl|extdb|pgaptmp_000050
Node_g0001_g0029_0	0.24	0	0.04	0.01	0.24	0.01	0.24	0.24	0.04	OG0000003	gnl|extdb|pgaptmp_000050
Node_g0025_g990079_0	0.26	0	0.04	0.08	0.26	0	0.26	0.26	0.28	OG0000003	gnl|extdb|pgaptmp_000050
Node_g0028_g990070_0	0.28	0	0.05	0.1	0.27	0	0.28	0.28	0.12	OG0000003	gnl|extdb|pgaptmp_000050
Node_g0030_g0035_0	0.29	0	5.3	0.94	0.27	0.01	0.29	0.29	0.02	OG0000003	gnl|extdb|pgaptmp_000050
Node_g0001_g0020_0	0.4	0	0.43	0.15	0.38	0	0.4	0.25	0.33	OG0000003	gnl|extdb|pgaptmp_000050
Node_g0032_g0028_0	0.42	0	0.04	0.2	0.38	0	0.42	0.29	0.41	OG0000003	gnl|extdb|pgaptmp_000050
Node_g0001_g0008_0	0.42	0	0.29	0.14	0.42	0	0.42	0.42	0.07	OG0000003	gnl|extdb|pgaptmp_000050
Node_g0001_g0026_0	0.5	0.01	0.06	0.11	0.5	0	0.5	0.49	0.13	OG0000003	gnl|extdb|pgaptmp_000050
Node_g0001_g0006_0	0.64	0.02	0.02	0.14	0.61	0.01	0.64	0.36	0.39	OG0000003	gnl|extdb|pgaptmp_000050
Node_g0026_g0056_0	0.74	0	0.05	0.15	0.73	0	0.74	0.55	0.29	OG0000003	gnl|extdb|pgaptmp_000050
Node_g0021_g0037_0	0.85	0.01	0.03	0.27	0.84	0.5	0.85	0.8	0.14	OG0000003	gnl|extdb|pgaptmp_000050
Node_g0001_g0016_0	1.16	0	0.12	0.18	0.88	0	1.16	0.51	0.88	OG0000003	gnl|extdb|pgaptmp_000050
Node_g0029_g0031_0	0.94	0	0.14	0.03	0.93	0	0.94	0.13	0.86	OG0000003	gnl|extdb|pgaptmp_000050
Node_g0033_g990066_0	0.96	0	0.02	0	0.96	0	0.96	0.96	0	OG0000003	gnl|extdb|pgaptmp_000050
Node_g0020_g0041_0	0.98	0	0.17	0.11	0.98	0	0.98	0.3	0.75	OG0000003	gnl|extdb|pgaptmp_000050
Node_g0033_g0034_0	0.98	0	0.14	0.1	0.98	0	0.98	0.2	0.9	OG0000003	gnl|extdb|pgaptmp_000050
Node_g0006_g0022_0	1.25	0.1	0.03	0.23	0.98	0.01	1.25	0.9	0.53	OG0000003	gnl|extdb|pgaptmp_000050
Node_g0016_g0039_0	1.87	0.01	0.22	0.36	0.99	0	1.87	1.12	0.92	OG0000003	gnl|extdb|pgaptmp_000050
Node_g0044_g0058_0	2.05	0	0.16	0.86	0.99	0	2.05	1.96	0.39	OG0000003	gnl|extdb|pgaptmp_000050
Node_g0022_g0044_0	2.23	0.33	0.02	0.67	0.99	0	2.23	1.69	0.67	OG0000003	gnl|extdb|pgaptmp_000050
Node_g0009_g0017_0	2.34	0.69	0.02	1.15	0.99	0.04	2.34	1.41	1.43	OG0000003	gnl|extdb|pgaptmp_000050
Node_g0051_g990080_0	1.13	0	0.1	0.16	0.99	0	1.13	1.13	0.13	OG0000003	gnl|extdb|pgaptmp_000050
new	67	44.42	0.13	16.09	1	0	67	67	14.31	OG0000003	gnl|extdb|pgaptmp_000050
Node_g0011_g0013_0	48.49	4.23	1.1	2.31	1	0.01	48.49	37.1	7.96	OG0000003	gnl|extdb|pgaptmp_000050
g0011	47	0.01	7.57	3.44	1	0	47	47	6.07	OG0000003	gnl|extdb|pgaptmp_000050
g0009	45	0.14	9.07	6.85	1	0	45	45	16.54	OG0000003	gnl|extdb|pgaptmp_000050
g0013	41	0	12.42	13.16	1	0	41	41	4.93	OG0000003	gnl|extdb|pgaptmp_000050
Node_g0009_g0011_0	37.39	22.8	0.22	9.56	1	0.14	37.39	18.46	6.19	OG0000003	gnl|extdb|pgaptmp_000050
g990073	28	10.96	1.36	9.39	1	0	28	28	5.67	OG0000003	gnl|extdb|pgaptmp_000050
Node_g0022_g990073_0	12.73	2.89	0.47	3.25	1	0	12.73	10.21	1.61	OG0000003	gnl|extdb|pgaptmp_000050
Node_g0022_g990068_0	8.7	5.19	0.05	3.38	1	0.02	8.7	3.94	1.31	OG0000003	gnl|extdb|pgaptmp_000050
g0022	8	0.02	6.53	2.76	1	0	8	8	1.78	OG0000003	gnl|extdb|pgaptmp_000050
g990068	8	0.35	1.86	8.11	1	0	8	8	0.81	OG0000003	gnl|extdb|pgaptmp_000050
Node_g0009_new_0	8.4	3.52	0.05	1.8	1	0.02	8.4	4.82	2.57	OG0000003	gnl|extdb|pgaptmp_000050
Node_g0009_g0010_0	8.48	0.79	0.34	1.76	1	0.03	8.48	7.4	1.64	OG0000003	gnl|extdb|pgaptmp_000050
g0012	7	0	1.33	0.05	1	0	7	7	1.2	OG0000003	gnl|extdb|pgaptmp_000050
g0014	7	0	1.16	2.72	1	0	7	7	1.03	OG0000003	gnl|extdb|pgaptmp_000050
Node_g0012_g0014_0	7.13	0.44	0.17	0.53	1	0	7.13	5.67	0.98	OG0000003	gnl|extdb|pgaptmp_000050
Node_g0010_g0012_0	5.88	2.22	5.07	3.37	1	0.02	5.88	4.19	0.23	OG0000003	gnl|extdb|pgaptmp_000050
g0010	6	0	2.58	1.41	1	0.01	6	6	2.69	OG0000003	gnl|extdb|pgaptmp_000050
Node_g0009_g0015_0	6.36	0.25	0.17	1	1	0.01	6.36	5.93	0.71	OG0000003	gnl|extdb|pgaptmp_000050
g0008	5	0.01	0.04	1.65	1	0	5	5	3.51	OG0000003	gnl|extdb|pgaptmp_000050
g0015	5	0.01	3.27	1.11	1	0	5	5	1.9	OG0000003	gnl|extdb|pgaptmp_000050
g0017	5	0.99	0.23	0.85	1	0	5	5	2.16	OG0000003	gnl|extdb|pgaptmp_000050
Node_g0009_g0030_0	5.56	0.02	2.92	1.69	1	0	5.56	5.54	0.06	OG0000003	gnl|extdb|pgaptmp_000050
g0039	4	0.77	0.72	0.29	1	0	4	4	2.08	OG0000003	gnl|extdb|pgaptmp_000050
g0044	3	0.01	0.26	1.2	1	0	3	3	1.2	OG0000003	gnl|extdb|pgaptmp_000050
Node_g0016_g990065_0	1.71	0	0.24	0.1	1	0	1.71	1.71	0.08	OG0000003	gnl|extdb|pgaptmp_000050
Node_g0044_g0051_0	1.82	0	0.53	0.51	1	0	1.82	1.77	0.12	OG0000003	gnl|extdb|pgaptmp_000050
g0001	2	0	0.32	0.35	1	0	2	2	1.16	OG0000003	gnl|extdb|pgaptmp_000050
g0032	2	0	0.02	0.69	1	0	2	2	1.6	OG0000003	gnl|extdb|pgaptmp_000050
g0043	2	0	0.04	0.04	1	0	2	2	0.42	OG0000003	gnl|extdb|pgaptmp_000050
g0053	2	0	0.01	0.75	1	0	2	2	2.01	OG0000003	gnl|extdb|pgaptmp_000050
g0054	2	0	0.12	0.11	1	0	2	2	0.75	OG0000003	gnl|extdb|pgaptmp_000050
Node_g0017_g0024_0	2.08	0.02	0.75	0.76	1	0	2.08	1.92	0.47	OG0000003	gnl|extdb|pgaptmp_000050
g0006	1	0	0.08	0.42	1	0	1	1	0.08	OG0000003	gnl|extdb|pgaptmp_000050
g0007	1	0	0.08	0.18	1	0	1	1	0	OG0000003	gnl|extdb|pgaptmp_000050
g0016	1	0	0.77	0.07	1	0	1	1	0.06	OG0000003	gnl|extdb|pgaptmp_000050
g0019	1	0	0.02	0.12	1	0	1	1	0.97	OG0000003	gnl|extdb|pgaptmp_000050
g0020	1	0	0.05	1.01	1	0	1	1	0.07	OG0000003	gnl|extdb|pgaptmp_000050
g0021	1	0	0.13	0.51	1	0	1	1	0.1	OG0000003	gnl|extdb|pgaptmp_000050
g0025	1	0.01	0.17	0.03	1	0	1	1	0.9	OG0000003	gnl|extdb|pgaptmp_000050
g0026	1	0	0	0	1	0	1	1	0	OG0000003	gnl|extdb|pgaptmp_000050
g0028	1	0	0.02	0.6	1	0	1	1	0.74	OG0000003	gnl|extdb|pgaptmp_000050
g0029	1	0	0.02	0.02	1	0	1	1	0.01	OG0000003	gnl|extdb|pgaptmp_000050
g0030	1	0	0.04	0.14	1	0	1	1	0.83	OG0000003	gnl|extdb|pgaptmp_000050
g0031	1	0	0.02	0.01	1	0	1	1	0.08	OG0000003	gnl|extdb|pgaptmp_000050
g0033	1	0	0	0	1	0	1	1	0.04	OG0000003	gnl|extdb|pgaptmp_000050
g0034	1	0	0	0.02	1	0	1	1	0.02	OG0000003	gnl|extdb|pgaptmp_000050
g0037	1	0	0.1	0.09	1	0	1	1	0.25	OG0000003	gnl|extdb|pgaptmp_000050
g0038	1	0	0.13	0.47	1	0	1	1	0.92	OG0000003	gnl|extdb|pgaptmp_000050
g0040	1	0	0.64	0.2	1	0	1	1	0.02	OG0000003	gnl|extdb|pgaptmp_000050
g0041	1	0	0	0.01	1	0	1	1	0.02	OG0000003	gnl|extdb|pgaptmp_000050
g0051	1	0	0.15	0.02	1	0	1	1	0.02	OG0000003	gnl|extdb|pgaptmp_000050
g0055	1	0	0.01	0.01	1	0	1	1	0.01	OG0000003	gnl|extdb|pgaptmp_000050
g0056	1	0	0.16	0.11	1	0	1	1	0.42	OG0000003	gnl|extdb|pgaptmp_000050
g0057	1	0	0.53	0.02	1	0	1	1	0.01	OG0000003	gnl|extdb|pgaptmp_000050
g0058	1	0	0.03	0.04	1	0	1	1	0.03	OG0000003	gnl|extdb|pgaptmp_000050
g0059	1	0	0	0	1	0	1	1	0	OG0000003	gnl|extdb|pgaptmp_000050
g0061	1	0	0.09	0.38	1	0	1	1	0.88	OG0000003	gnl|extdb|pgaptmp_000050
g0062	1	0	0.02	0.04	1	0	1	1	0.02	OG0000003	gnl|extdb|pgaptmp_000050
g0063	1	0	0.01	0.17	1	0	1	1	0.91	OG0000003	gnl|extdb|pgaptmp_000050
g990065	1	0	0.98	0.16	1	0	1	1	0.27	OG0000003	gnl|extdb|pgaptmp_000050
g990067	1	0	0.01	0.02	1	0	1	1	0	OG0000003	gnl|extdb|pgaptmp_000050
g990071	1	0	0.11	0.26	1	0	1	1	0.08	OG0000003	gnl|extdb|pgaptmp_000050
g990075	1	0	0.01	0	1	0	1	1	0	OG0000003	gnl|extdb|pgaptmp_000050
g990077	1	0	0.02	0.02	1	0	1	1	0.02	OG0000003	gnl|extdb|pgaptmp_000050
g990078	1	0	0.12	0.24	1	0	1	1	0.02	OG0000003	gnl|extdb|pgaptmp_000050
g990079	1	0	0.12	0.17	1	0	1	1	0.86	OG0000003	gnl|extdb|pgaptmp_000050
g990080	1	0	0.78	0.4	1	0	1	1	0.65	OG0000003	gnl|extdb|pgaptmp_000050
g990081	1	0	0.02	0.03	1	0	1	1	0.01	OG0000003	gnl|extdb|pgaptmp_000050
g990082	1	0	0.01	0	1	0	1	1	0	OG0000003	gnl|extdb|pgaptmp_000050
Node_g0006_g0062_0	1	0.01	0.1	0.71	1	0	1	0.99	0.01	OG0000003	gnl|extdb|pgaptmp_000050
Node_g0026_g0055_0	1	0	0.02	0.02	1	0	1	1	0.01	OG0000003	gnl|extdb|pgaptmp_000050
Node_g0040_g990077_0	1	0	0.06	0.05	1	0	1	1	0.05	OG0000003	gnl|extdb|pgaptmp_000050
Node_g0058_g0059_0	1	0	0.18	0.12	1	0	1	0.99	0.03	OG0000003	gnl|extdb|pgaptmp_000050
Node_g0024_g990075_0	1.01	0	0.38	0.07	1	0	1.01	1.01	0.02	OG0000003	gnl|extdb|pgaptmp_000050
Node_g0026_g0040_0	1.01	0	0.07	0.19	1	0	1.01	0.75	0.34	OG0000003	gnl|extdb|pgaptmp_000050
Node_g0029_g990067_0	1.01	0	0.06	0.08	1	0.01	1.01	0.92	0.12	OG0000003	gnl|extdb|pgaptmp_000050
Node_g990081_g990082_0	1.01	0	0.18	0.15	1	0	1.01	1.01	0.04	OG0000003	gnl|extdb|pgaptmp_000050
Node_g0021_g990071_0	1.03	0.01	0.01	0.18	1	0	1.03	0.92	0.18	OG0000003	gnl|extdb|pgaptmp_000050
Node_g0006_g0007_0	1.08	0.05	0.26	0.85	1	0	1.08	1.03	0.04	OG0000003	gnl|extdb|pgaptmp_000050
Node_g0051_g990078_0	1.1	0.02	0.88	0.52	1	0	1.1	1.04	0.14	OG0000003	gnl|extdb|pgaptmp_000050
Node_g0058_g990081_0	1.15	0	1.6	0.97	1	0	1.15	0.75	0.7	OG0000003	gnl|extdb|pgaptmp_000050
Node_g0024_g0054_0	1.37	0	0.82	0.27	1	0	1.37	1.36	0.11	OG0000003	gnl|extdb|pgaptmp_000050
Node_g0008_g0057_0	1.52	0.01	0.07	0.21	1	0	1.52	0.62	1.39	OG0000003	gnl|extdb|pgaptmp_000050
Node_g0040_g0043_0	1.62	0.62	0.03	0.24	1	0	1.62	1	0.03	OG0000003	gnl|extdb|pgaptmp_000050
Node_g0001_g0026_0	0	0	0.01	0	0	0	0	0	0	OG0000033	gnl|extdb|pgaptmp_000047-49
Node_g0003_g0004_0	0	0	0.16	0.03	0	0	0	0	0	OG0000033	gnl|extdb|pgaptmp_000047-49
Node_g0006_g0007_0	0	0	0.06	0.07	0	0	0	0	0.02	OG0000033	gnl|extdb|pgaptmp_000047-49
Node_g0006_g0062_0	0	0	0.02	0.02	0	0	0	0	0.02	OG0000033	gnl|extdb|pgaptmp_000047-49
Node_g0008_g0057_0	0	0	0.15	0.01	0	0	0	0	0.01	OG0000033	gnl|extdb|pgaptmp_000047-49
Node_g0020_g0041_0	0	0	0.02	0.01	0	0	0	0	0.01	OG0000033	gnl|extdb|pgaptmp_000047-49
Node_g0024_g990075_0	0	0	0.11	0.04	0	0	0	0	0	OG0000033	gnl|extdb|pgaptmp_000047-49
Node_g0026_g0055_0	0	0	0.02	0.02	0	0	0	0	0.01	OG0000033	gnl|extdb|pgaptmp_000047-49
Node_g0027_g990072_0	0	0	0.07	0.02	0	0	0	0	0.01	OG0000033	gnl|extdb|pgaptmp_000047-49
Node_g0030_g0036_0	0	0	0.08	0.04	0	0	0	0	0.02	OG0000033	gnl|extdb|pgaptmp_000047-49
Node_g0032_g0028_0	0	0	0.02	0	0	0	0	0	0	OG0000033	gnl|extdb|pgaptmp_000047-49
Node_g0058_g0059_0	0	0	0.01	0	0	0	0	0	0	OG0000033	gnl|extdb|pgaptmp_000047-49
Node_g0063_g990074_0	0	0	0.09	0.02	0	0	0	0	0	OG0000033	gnl|extdb|pgaptmp_000047-49
Node_g990081_g990082_0	0	0	0.02	0.02	0	0	0	0	0.01	OG0000033	gnl|extdb|pgaptmp_000047-49
g0001	0	0	0.03	0.02	0	0	0	0	0.01	OG0000033	gnl|extdb|pgaptmp_000047-49
g0002	0	0	0.01	0.01	0	0	0	0	0.01	OG0000033	gnl|extdb|pgaptmp_000047-49
g0007	0	0	0.02	0.03	0	0	0	0	0.02	OG0000033	gnl|extdb|pgaptmp_000047-49
g0008	0	0	0.01	0.01	0	0	0	0	0.01	OG0000033	gnl|extdb|pgaptmp_000047-49
g0017	0	0	0.04	0.03	0	0	0	0	0.01	OG0000033	gnl|extdb|pgaptmp_000047-49
g0018	0	0	0.01	0.01	0	0	0	0	0	OG0000033	gnl|extdb|pgaptmp_000047-49
g0020	0	0	0.01	0.01	0	0	0	0	0.01	OG0000033	gnl|extdb|pgaptmp_000047-49
g0024	0	0	0.01	0.01	0	0	0	0	0.01	OG0000033	gnl|extdb|pgaptmp_000047-49
g0026	0	0	0.01	0.01	0	0	0	0	0.01	OG0000033	gnl|extdb|pgaptmp_000047-49
g0027	0	0	0.02	0.02	0	0	0	0	0.02	OG0000033	gnl|extdb|pgaptmp_000047-49
g0028	0	0	0.39	0.03	0	0	0	0	0	OG0000033	gnl|extdb|pgaptmp_000047-49
g0032	0	0	0.02	0.02	0	0	0	0	0.02	OG0000033	gnl|extdb|pgaptmp_000047-49
g0034	0	0	0.09	0.04	0	0	0	0	0.01	OG0000033	gnl|extdb|pgaptmp_000047-49
g0035	0	0	0.06	0.07	0	0	0	0	0	OG0000033	gnl|extdb|pgaptmp_000047-49
g0036	0	0	0.01	0.02	0	0	0	0	0.01	OG0000033	gnl|extdb|pgaptmp_000047-49
g0039	0	0	0.02	0	0	0	0	0	0	OG0000033	gnl|extdb|pgaptmp_000047-49
g0040	0	0	0.02	0.04	0	0	0	0	0.01	OG0000033	gnl|extdb|pgaptmp_000047-49
g0041	0	0	0.01	0.01	0	0	0	0	0.01	OG0000033	gnl|extdb|pgaptmp_000047-49
g0043	0	0	0.03	0.03	0	0	0	0	0.02	OG0000033	gnl|extdb|pgaptmp_000047-49
g0044	0	0	0.02	0.02	0	0	0	0	0	OG0000033	gnl|extdb|pgaptmp_000047-49
g0051	0	0	0.17	0.02	0	0	0	0	0	OG0000033	gnl|extdb|pgaptmp_000047-49
g0055	0	0	0.01	0.01	0	0	0	0	0.01	OG0000033	gnl|extdb|pgaptmp_000047-49
g990065	0	0	0.08	0.02	0	0	0	0	0.02	OG0000033	gnl|extdb|pgaptmp_000047-49
g990066	0	0	0.15	0.05	0	0	0	0	0	OG0000033	gnl|extdb|pgaptmp_000047-49
g990069	0	0.01	0.23	0.13	0	0	0	0	0.01	OG0000033	gnl|extdb|pgaptmp_000047-49
g990071	0	0	0.98	0.01	0	0	0	0	0.01	OG0000033	gnl|extdb|pgaptmp_000047-49
g990072	0	0	0.01	0.01	0	0	0	0	0.01	OG0000033	gnl|extdb|pgaptmp_000047-49
g990076	0	0	0.21	0.08	0	0	0	0	0	OG0000033	gnl|extdb|pgaptmp_000047-49
g990077	0	0	0.03	0.03	0	0	0	0	0.02	OG0000033	gnl|extdb|pgaptmp_000047-49
g990078	0	0	0.01	0	0	0	0	0	0	OG0000033	gnl|extdb|pgaptmp_000047-49
g990081	0	0	0.02	0.03	0	0.01	0	0	0.01	OG0000033	gnl|extdb|pgaptmp_000047-49
g990082	0	0	0.01	0.01	0	0	0	0	0.01	OG0000033	gnl|extdb|pgaptmp_000047-49
Node_g0001_g0008_0	0.01	0	0.05	0.05	0.01	0	0.01	0.01	0.03	OG0000033	gnl|extdb|pgaptmp_000047-49
Node_g0001_g0020_0	0.01	0	0	0	0.01	0	0.01	0.01	0.01	OG0000033	gnl|extdb|pgaptmp_000047-49
Node_g0003_g0018_0	0.01	0	0	0.01	0.01	0	0.01	0.01	0.01	OG0000033	gnl|extdb|pgaptmp_000047-49
Node_g0026_g0040_0	0.01	0	0.01	0.02	0.01	0	0.01	0.01	0.02	OG0000033	gnl|extdb|pgaptmp_000047-49
Node_g0028_g0027_0	0.01	0	0.02	0.04	0.01	0	0.01	0.01	0.03	OG0000033	gnl|extdb|pgaptmp_000047-49
Node_g0040_g0043_0	0.01	0	0.02	0.02	0.01	0	0.01	0.01	0.02	OG0000033	gnl|extdb|pgaptmp_000047-49
Node_g0040_g990077_0	0.01	0	0.01	0.03	0.01	0	0.01	0.01	0.01	OG0000033	gnl|extdb|pgaptmp_000047-49
Node_g0051_g990078_0	0.01	0	0.02	0.01	0.01	0	0.01	0.01	0.01	OG0000033	gnl|extdb|pgaptmp_000047-49
Node_g0058_g990081_0	0.01	0	0.05	0.08	0.01	0	0.01	0.01	0.04	OG0000033	gnl|extdb|pgaptmp_000047-49
Node_g0001_g0016_0	0.02	0	0.04	0.08	0.02	0	0.02	0.02	0.05	OG0000033	gnl|extdb|pgaptmp_000047-49
Node_g0001_g0023_0	0.02	0	0.02	0.01	0.02	0.01	0.02	0.02	0	OG0000033	gnl|extdb|pgaptmp_000047-49
Node_g0016_g0039_0	0.02	0	0	0.02	0.02	0	0.02	0.02	0	OG0000033	gnl|extdb|pgaptmp_000047-49
Node_g0023_g0032_0	0.02	0	0.02	0.02	0.02	0	0.02	0.02	0.02	OG0000033	gnl|extdb|pgaptmp_000047-49
Node_g0044_g0051_0	0.02	0	0.12	0.11	0.02	0	0.02	0.02	0.03	OG0000033	gnl|extdb|pgaptmp_000047-49
Node_g0044_g0058_0	0.02	0	0.01	0	0.02	0	0.02	0.02	0.01	OG0000033	gnl|extdb|pgaptmp_000047-49
Node_g0001_g0006_0	0.03	0	0.22	0.03	0.03	0	0.03	0.03	0	OG0000033	gnl|extdb|pgaptmp_000047-49
Node_g0017_g0024_0	0.03	0	0.22	0.06	0.03	0	0.03	0.03	0.04	OG0000033	gnl|extdb|pgaptmp_000047-49
Node_g0038_g0001_0	0.03	0	0	0.03	0.03	0	0.03	0.03	0.03	OG0000033	gnl|extdb|pgaptmp_000047-49
Node_g0006_g0022_0	0.04	0	0.04	0.03	0.04	0	0.04	0.04	0.05	OG0000033	gnl|extdb|pgaptmp_000047-49
Node_g0001_g0009_0	0.05	0	0.01	0.01	0.05	0.02	0.05	0.04	0.02	OG0000033	gnl|extdb|pgaptmp_000047-49
Node_g0016_g990065_0	0.06	0	0	0.03	0.06	0	0.06	0.06	0.04	OG0000033	gnl|extdb|pgaptmp_000047-49
Node_g0027_g0000_0	0.06	0	0.03	0.08	0.06	0	0.06	0.06	0.08	OG0000033	gnl|extdb|pgaptmp_000047-49
Node_g0030_g0035_0	0.06	0	1.78	0.47	0.06	0	0.06	0.06	0	OG0000033	gnl|extdb|pgaptmp_000047-49
Node_g0033_g0034_0	0.08	0	0.4	0.16	0.08	0	0.08	0.08	0.04	OG0000033	gnl|extdb|pgaptmp_000047-49
Node_g0028_g0063_0	0.09	0	0.04	0.1	0.09	0	0.09	0.09	0.12	OG0000033	gnl|extdb|pgaptmp_000047-49
Node_g0022_g0044_0	0.11	0	0.01	0.04	0.11	0	0.11	0.1	0.08	OG0000033	gnl|extdb|pgaptmp_000047-49
Node_g0024_g0054_0	0.11	0	0.02	0.07	0.11	0	0.11	0.09	0.1	OG0000033	gnl|extdb|pgaptmp_000047-49
Node_g0023_g0025_0	0.15	0	0.01	0.06	0.13	0	0.15	0.13	0.14	OG0000033	gnl|extdb|pgaptmp_000047-49
Node_g0008_g0042_0	0.14	0	0.01	0.01	0.14	0	0.14	0.14	0.14	OG0000033	gnl|extdb|pgaptmp_000047-49
Node_g0033_g990066_0	0.15	0	0.02	0.02	0.15	0	0.15	0.15	0.09	OG0000033	gnl|extdb|pgaptmp_000047-49
Node_g0003_g0019_0	0.16	0	0.01	0.04	0.16	0	0.16	0.13	0.16	OG0000033	gnl|extdb|pgaptmp_000047-49
Node_g0051_g990080_0	0.17	0	0	0.05	0.17	0	0.17	0.16	0.16	OG0000033	gnl|extdb|pgaptmp_000047-49
Node_g0000_g990076_0	0.21	0	0.01	0.11	0.21	0	0.21	0.19	0.16	OG0000033	gnl|extdb|pgaptmp_000047-49
Node_g0009_g0017_0	0.21	0	0	0.04	0.21	0.02	0.21	0.2	0.14	OG0000033	gnl|extdb|pgaptmp_000047-49
Node_g0023_g990069_0	0.21	0	0.1	0.15	0.21	0	0.21	0.2	0.16	OG0000033	gnl|extdb|pgaptmp_000047-49
Node_g0001_g0029_0	0.25	0	0.16	0.13	0.24	0	0.25	0.25	0.04	OG0000033	gnl|extdb|pgaptmp_000047-49
Node_g0022_g990068_0	0.33	0	0.06	0.17	0.29	0	0.33	0.31	0.28	OG0000033	gnl|extdb|pgaptmp_000047-49
Node_g0025_g990079_0	0.4	0	0.07	0.13	0.35	0	0.4	0.33	0.32	OG0000033	gnl|extdb|pgaptmp_000047-49
Node_g0028_g990070_0	0.39	0	0.04	0.18	0.36	0	0.39	0.39	0.34	OG0000033	gnl|extdb|pgaptmp_000047-49
Node_g0001_g0021_0	0.37	0	0.01	0.12	0.37	0	0.37	0.15	0.33	OG0000033	gnl|extdb|pgaptmp_000047-49
Node_g0029_g0033_0	0.44	0	0.01	0.14	0.41	0	0.44	0.36	0.2	OG0000033	gnl|extdb|pgaptmp_000047-49
Node_g0009_g0030_0	1.84	0.02	0.29	0.63	0.93	0.01	1.84	1.81	0.14	OG0000033	gnl|extdb|pgaptmp_000047-49
Node_g0009_new_0	1.96	0.4	0	0.39	0.95	0.03	1.96	0.67	1.32	OG0000033	gnl|extdb|pgaptmp_000047-49
Node_g0038_g0061_0	0.95	0.01	0.04	0.33	0.95	0	0.95	0.26	0.95	OG0000033	gnl|extdb|pgaptmp_000047-49
Node_g0021_g990071_0	0.97	0	0.03	0.02	0.97	0	0.97	0.97	0.02	OG0000033	gnl|extdb|pgaptmp_000047-49
Node_g0029_g990067_0	1.75	0.01	0.12	0.15	0.98	0	1.75	1.68	0.22	OG0000033	gnl|extdb|pgaptmp_000047-49
Node_g0021_g0037_0	0.98	0	0	0.53	0.98	0.02	0.98	0.63	0.59	OG0000033	gnl|extdb|pgaptmp_000047-49
g0010	18	0.01	2.32	1.69	1	0	18	18	6.2	OG0000033	gnl|extdb|pgaptmp_000047-49
Node_g0012_g0014_0	16.87	1.9	0.1	2.01	1	0	16.87	13.56	0.96	OG0000033	gnl|extdb|pgaptmp_000047-49
g0012	17	0.09	1.57	1.15	1	0	17	17	1.61	OG0000033	gnl|extdb|pgaptmp_000047-49
g0014	16	0	2.75	5.29	1	0	16	16	1.88	OG0000033	gnl|extdb|pgaptmp_000047-49
Node_g0010_g0012_0	14.11	9.15	1.61	3.92	1	0.12	14.11	5.14	0.36	OG0000033	gnl|extdb|pgaptmp_000047-49
g0009	13	0.01	1.49	2	1	0	13	13	2.61	OG0000033	gnl|extdb|pgaptmp_000047-49
g0011	13	0	1.52	1.13	1	0	13	13	1.43	OG0000033	gnl|extdb|pgaptmp_000047-49
Node_g0011_g0013_0	13.09	0.19	0.21	1.43	1	0.01	13.09	12.13	1.23	OG0000033	gnl|extdb|pgaptmp_000047-49
Node_g0009_g0011_0	11.87	3.48	0.2	5.03	1	0.53	11.87	8.6	1.97	OG0000033	gnl|extdb|pgaptmp_000047-49
g0013	11	0	2.82	1.89	1	0	11	11	0.73	OG0000033	gnl|extdb|pgaptmp_000047-49
new	10	3.55	0.01	2.81	1	0.01	10	10	4.49	OG0000033	gnl|extdb|pgaptmp_000047-49
Node_g0009_g0010_0	6.09	1.21	0.03	2.37	1	0.11	6.09	4.55	1.98	OG0000033	gnl|extdb|pgaptmp_000047-49
Node_g0009_g0015_0	2.82	0.24	0.03	1.2	1	0.06	2.82	2.61	0.71	OG0000033	gnl|extdb|pgaptmp_000047-49
g0029	2	0.01	0.67	0.41	1	0	2	2	0.91	OG0000033	gnl|extdb|pgaptmp_000047-49
g0031	2	0	0.09	2.22	1	0	2	2	0.45	OG0000033	gnl|extdb|pgaptmp_000047-49
g990070	2	0	0	0.74	1	0.01	2	2	1.6	OG0000033	gnl|extdb|pgaptmp_000047-49
g990073	2	0	0.03	0.51	1	0	2	2	0.9	OG0000033	gnl|extdb|pgaptmp_000047-49
g0000	1	0	0.02	0.39	1	0	1	1	0.81	OG0000033	gnl|extdb|pgaptmp_000047-49
g0015	1	0	1.86	1.44	1	0	1	1	0.04	OG0000033	gnl|extdb|pgaptmp_000047-49
g0016	1	0	0	0.36	1	0	1	1	0.94	OG0000033	gnl|extdb|pgaptmp_000047-49
g0019	1	0.01	0.04	0.21	1	0	1	1	0.87	OG0000033	gnl|extdb|pgaptmp_000047-49
g0021	1	0	0.01	0.01	1	0	1	1	0.04	OG0000033	gnl|extdb|pgaptmp_000047-49
g0022	1	0	0.14	0.99	1	0	1	1	0.01	OG0000033	gnl|extdb|pgaptmp_000047-49
g0023	1	0	0.02	0.26	1	0	1	1	0.81	OG0000033	gnl|extdb|pgaptmp_000047-49
g0025	1	0	0.2	0.38	1	0	1	1	0.8	OG0000033	gnl|extdb|pgaptmp_000047-49
g0033	1	0	0.02	0.1	1	0	1	1	0.87	OG0000033	gnl|extdb|pgaptmp_000047-49
g0037	1	0	0	0.02	1	0	1	1	0.02	OG0000033	gnl|extdb|pgaptmp_000047-49
g0038	1	0	0	0.7	1	0	1	1	0.05	OG0000033	gnl|extdb|pgaptmp_000047-49
g0042	1	0	0.01	0.03	1	0.01	1	1	0.86	OG0000033	gnl|extdb|pgaptmp_000047-49
g0054	1	0	0.01	0.16	1	0	1	1	0.9	OG0000033	gnl|extdb|pgaptmp_000047-49
g0061	1	0	0	0.03	1	0	1	1	0.05	OG0000033	gnl|extdb|pgaptmp_000047-49
g990067	1	0	1.09	0.35	1	0	1	1	0.34	OG0000033	gnl|extdb|pgaptmp_000047-49
g990068	1	0	0.18	0.51	1	0	1	1	0.85	OG0000033	gnl|extdb|pgaptmp_000047-49
g990079	1	0	0.21	0.45	1	0	1	1	0.81	OG0000033	gnl|extdb|pgaptmp_000047-49
g990080	1	0	0.01	0.15	1	0.01	1	1	0.83	OG0000033	gnl|extdb|pgaptmp_000047-49
Node_g0022_g990073_0	1.13	0.02	0.16	0.39	1	0.01	1.13	0.49	0.93	OG0000033	gnl|extdb|pgaptmp_000047-49
Node_g0029_g0031_0	1.64	0	0	0.36	1	0	1.64	0.76	1.2	OG0000033	gnl|extdb|pgaptmp_000047-49
Node_g0002_g0003_0	0	0	0.02	0.02	0	0	0	0	0.02	OG0000090	gnl|extdb|pgaptmp_000052-53
Node_g0003_g0019_0	0	0	0.01	0.01	0	0	0	0	0	OG0000090	gnl|extdb|pgaptmp_000052-53
Node_g0006_g0007_0	0	0	0.02	0.01	0	0	0	0	0	OG0000090	gnl|extdb|pgaptmp_000052-53
Node_g0006_g0062_0	0	0	0.01	0.01	0	0	0	0	0.01	OG0000090	gnl|extdb|pgaptmp_000052-53
Node_g0020_g0041_0	0	0	0.1	0.05	0	0	0	0	0.03	OG0000090	gnl|extdb|pgaptmp_000052-53
Node_g0025_g990079_0	0	0	0.02	0.02	0	0	0	0	0.01	OG0000090	gnl|extdb|pgaptmp_000052-53
Node_g0027_g0000_0	0	0	0.04	0.06	0	0	0	0	0.02	OG0000090	gnl|extdb|pgaptmp_000052-53
Node_g0027_g990072_0	0	0	0.01	0.02	0	0	0	0	0.01	OG0000090	gnl|extdb|pgaptmp_000052-53
Node_g0032_g0028_0	0	0	0.01	0	0	0	0	0	0	OG0000090	gnl|extdb|pgaptmp_000052-53
Node_g0044_g0051_0	0	0	0.05	0.02	0	0	0	0	0.01	OG0000090	gnl|extdb|pgaptmp_000052-53
Node_g0044_g0058_0	0	0	0.01	0.01	0	0	0	0	0.01	OG0000090	gnl|extdb|pgaptmp_000052-53
Node_g0058_g0059_0	0	0	0.02	0	0	0	0	0	0	OG0000090	gnl|extdb|pgaptmp_000052-53
g0003	0	0	0.02	0.02	0	0	0	0	0.01	OG0000090	gnl|extdb|pgaptmp_000052-53
g0004	0	0	0.01	0	0	0	0	0	0	OG0000090	gnl|extdb|pgaptmp_000052-53
g0006	0	0	0.01	0.01	0	0	0	0	0.01	OG0000090	gnl|extdb|pgaptmp_000052-53
g0015	0	0	2.08	0.44	0	0	0	0	0	OG0000090	gnl|extdb|pgaptmp_000052-53
g0018	0	0	0.01	0	0	0	0	0	0	OG0000090	gnl|extdb|pgaptmp_000052-53
g0023	0	0	0.15	0.04	0	0	0	0	0	OG0000090	gnl|extdb|pgaptmp_000052-53
g0024	0	0	0.04	0.07	0	0	0	0	0.01	OG0000090	gnl|extdb|pgaptmp_000052-53
g0028	0	0	0.22	0.07	0	0	0	0	0.01	OG0000090	gnl|extdb|pgaptmp_000052-53
g0030	0	0	0.02	0.01	0	0	0	0	0.01	OG0000090	gnl|extdb|pgaptmp_000052-53
g0033	0	0	0.01	0.01	0	0	0	0	0	OG0000090	gnl|extdb|pgaptmp_000052-53
g0034	0	0	0.02	0	0	0	0	0	0	OG0000090	gnl|extdb|pgaptmp_000052-53
g0036	0	0	0.01	0.01	0	0	0	0	0	OG0000090	gnl|extdb|pgaptmp_000052-53
g0040	0	0	0.01	0.01	0	0	0	0	0	OG0000090	gnl|extdb|pgaptmp_000052-53
g0041	0	0	0.01	0.01	0	0	0	0	0.01	OG0000090	gnl|extdb|pgaptmp_000052-53
g0042	0	0	0.11	0.02	0	0	0	0	0	OG0000090	gnl|extdb|pgaptmp_000052-53
g0043	0	0	0.01	0.01	0	0	0	0	0	OG0000090	gnl|extdb|pgaptmp_000052-53
g0053	0	0	0.01	0.01	0	0	0	0	0.01	OG0000090	gnl|extdb|pgaptmp_000052-53
g0055	0	0	0.38	0.03	0	0	0	0	0	OG0000090	gnl|extdb|pgaptmp_000052-53
g0056	0	0	0.04	0.01	0	0	0	0	0.01	OG0000090	gnl|extdb|pgaptmp_000052-53
g0057	0	0	0.53	0.06	0	0	0	0	0	OG0000090	gnl|extdb|pgaptmp_000052-53
g0061	0	0	0.17	0.04	0	0	0	0	0	OG0000090	gnl|extdb|pgaptmp_000052-53
g0063	0	0	0.02	0.04	0	0	0	0	0.01	OG0000090	gnl|extdb|pgaptmp_000052-53
g990066	0	0	0.01	0.01	0	0	0	0	0	OG0000090	gnl|extdb|pgaptmp_000052-53
g990067	0	0	0.24	0.07	0	0.01	0	0	0	OG0000090	gnl|extdb|pgaptmp_000052-53
g990068	0	0	0.27	0.05	0	0	0	0	0.01	OG0000090	gnl|extdb|pgaptmp_000052-53
g990072	0	0	0.02	0.04	0	0	0	0	0.02	OG0000090	gnl|extdb|pgaptmp_000052-53
g990074	0	0	0.01	0	0	0	0	0	0	OG0000090	gnl|extdb|pgaptmp_000052-53
g990075	0	0	0.04	0.04	0	0	0	0	0.01	OG0000090	gnl|extdb|pgaptmp_000052-53
g990076	0	0	0.01	0.01	0	0	0	0	0.01	OG0000090	gnl|extdb|pgaptmp_000052-53
g990077	0	0	0.05	0.07	0	0	0	0	0.04	OG0000090	gnl|extdb|pgaptmp_000052-53
g990078	0	0	0.02	0	0	0	0	0	0	OG0000090	gnl|extdb|pgaptmp_000052-53
g990079	0	0	0.01	0.02	0	0	0	0	0.01	OG0000090	gnl|extdb|pgaptmp_000052-53
g990080	0	0	0.17	0.02	0	0	0	0	0.01	OG0000090	gnl|extdb|pgaptmp_000052-53
g990082	0	0	0.2	0.07	0	0	0	0	0	OG0000090	gnl|extdb|pgaptmp_000052-53
Node_g0003_g0004_0	0.01	0	0.01	0.01	0.01	0	0.01	0.01	0.02	OG0000090	gnl|extdb|pgaptmp_000052-53
Node_g0003_g0018_0	0.01	0	0	0	0.01	0	0.01	0.01	0.01	OG0000090	gnl|extdb|pgaptmp_000052-53
Node_g0023_g0025_0	0.01	0	0	0	0.01	0	0.01	0.01	0	OG0000090	gnl|extdb|pgaptmp_000052-53
Node_g0023_g0032_0	0.01	0	0.06	0.03	0.01	0	0.01	0.01	0.01	OG0000090	gnl|extdb|pgaptmp_000052-53
Node_g0030_g0036_0	0.01	0	0.23	0.09	0.01	0	0.01	0.01	0	OG0000090	gnl|extdb|pgaptmp_000052-53
Node_g0033_g990066_0	0.01	0	0.03	0.04	0.01	0	0.01	0.01	0.02	OG0000090	gnl|extdb|pgaptmp_000052-53
Node_g0040_g0043_0	0.01	0	0.01	0.02	0.01	0	0.01	0.01	0.01	OG0000090	gnl|extdb|pgaptmp_000052-53
Node_g0040_g990077_0	0.01	0	0.08	0.05	0.01	0	0.01	0.01	0.01	OG0000090	gnl|extdb|pgaptmp_000052-53
Node_g0063_g990074_0	0.01	0	0.05	0.04	0.01	0	0.01	0.01	0.01	OG0000090	gnl|extdb|pgaptmp_000052-53
Node_g0001_g0026_0	0.02	0	0.06	0.13	0.02	0	0.02	0.02	0.03	OG0000090	gnl|extdb|pgaptmp_000052-53
Node_g0006_g0022_0	0.02	0	0.03	0.03	0.02	0	0.02	0.02	0	OG0000090	gnl|extdb|pgaptmp_000052-53
Node_g0028_g0027_0	0.02	0	0	0	0.02	0	0.02	0.01	0.02	OG0000090	gnl|extdb|pgaptmp_000052-53
Node_g0033_g0034_0	0.02	0	0.19	0.08	0.02	0	0.02	0.02	0	OG0000090	gnl|extdb|pgaptmp_000052-53
Node_g0038_g0001_0	0.02	0	0	0.01	0.02	0.02	0.02	0.02	0	OG0000090	gnl|extdb|pgaptmp_000052-53
Node_g0051_g990078_0	0.02	0	0	0.02	0.02	0	0.02	0.02	0.02	OG0000090	gnl|extdb|pgaptmp_000052-53
Node_g0058_g990081_0	0.02	0	0	0.03	0.02	0	0.02	0.02	0.02	OG0000090	gnl|extdb|pgaptmp_000052-53
Node_g0024_g990075_0	0.03	0	0.52	0.19	0.03	0	0.03	0.03	0.01	OG0000090	gnl|extdb|pgaptmp_000052-53
Node_g0026_g0056_0	0.03	0	0.02	0.03	0.03	0	0.03	0.03	0.03	OG0000090	gnl|extdb|pgaptmp_000052-53
Node_g0022_g0044_0	0.04	0	0	0.01	0.04	0	0.04	0.04	0.02	OG0000090	gnl|extdb|pgaptmp_000052-53
Node_g0001_g0006_0	0.05	0	0.09	0.1	0.05	0	0.05	0.05	0.01	OG0000090	gnl|extdb|pgaptmp_000052-53
Node_g0001_g0008_0	0.05	0	0.01	0.02	0.05	0	0.05	0.05	0.01	OG0000090	gnl|extdb|pgaptmp_000052-53
Node_g0028_g0063_0	0.05	0	0.02	0.05	0.05	0.01	0.05	0.04	0.04	OG0000090	gnl|extdb|pgaptmp_000052-53
Node_g0001_g0023_0	0.06	0.01	0	0.03	0.05	0.03	0.06	0.06	0	OG0000090	gnl|extdb|pgaptmp_000052-53
Node_g0001_g0020_0	0.07	0	0.01	0.01	0.07	0	0.07	0.07	0.06	OG0000090	gnl|extdb|pgaptmp_000052-53
Node_g0026_g0040_0	0.08	0	0.02	0.06	0.08	0	0.08	0.06	0.07	OG0000090	gnl|extdb|pgaptmp_000052-53
Node_g0008_g0042_0	0.11	0	0.04	0.06	0.11	0	0.11	0.11	0.1	OG0000090	gnl|extdb|pgaptmp_000052-53
Node_g0001_g0029_0	0.13	0	0.31	0.15	0.13	0	0.13	0.13	0.05	OG0000090	gnl|extdb|pgaptmp_000052-53
Node_g0023_g990069_0	0.15	0	0.01	0.05	0.15	0	0.15	0.14	0.15	OG0000090	gnl|extdb|pgaptmp_000052-53
Node_g0051_g990080_0	0.16	0	0.01	0.07	0.16	0	0.16	0.15	0.15	OG0000090	gnl|extdb|pgaptmp_000052-53
Node_g0038_g0061_0	0.17	0	0	0.05	0.17	0.01	0.17	0.15	0.14	OG0000090	gnl|extdb|pgaptmp_000052-53
Node_g0001_g0009_0	0.23	0.02	0	0.05	0.18	0.12	0.23	0.2	0.03	OG0000090	gnl|extdb|pgaptmp_000052-53
Node_g990081_g990082_0	0.2	0	0.01	0.08	0.2	0.01	0.2	0.18	0.18	OG0000090	gnl|extdb|pgaptmp_000052-53
Node_g0029_g0033_0	0.21	0	0.03	0.09	0.2	0.01	0.21	0.18	0.1	OG0000090	gnl|extdb|pgaptmp_000052-53
Node_g0028_g990070_0	0.21	0	0.01	0.09	0.21	0	0.21	0.19	0.17	OG0000090	gnl|extdb|pgaptmp_000052-53
Node_g0029_g990067_0	0.23	0	0.89	0.26	0.22	0	0.23	0.23	0.05	OG0000090	gnl|extdb|pgaptmp_000052-53
Node_g0030_g0035_0	0.24	0	1.77	0.73	0.24	0	0.24	0.24	0.06	OG0000090	gnl|extdb|pgaptmp_000052-53
Node_g0022_g990068_0	0.26	0	0	0.12	0.26	0	0.26	0.25	0.22	OG0000090	gnl|extdb|pgaptmp_000052-53
Node_g0026_g0055_0	0.38	0.06	0.01	0.18	0.32	0	0.38	0.35	0.25	OG0000090	gnl|extdb|pgaptmp_000052-53
Node_g0001_g0021_0	0.39	0	0.06	0.21	0.37	0.01	0.39	0.37	0.21	OG0000090	gnl|extdb|pgaptmp_000052-53
Node_g0001_g0016_0	0.46	0.02	0.02	0.1	0.39	0.01	0.46	0.32	0.38	OG0000090	gnl|extdb|pgaptmp_000052-53
Node_g0008_g0057_0	0.53	0	0.01	0.13	0.42	0	0.53	0.51	0.43	OG0000090	gnl|extdb|pgaptmp_000052-53
Node_g0024_g0054_0	0.54	0	1.38	0.86	0.49	0.01	0.54	0.51	0.13	OG0000090	gnl|extdb|pgaptmp_000052-53
Node_g0029_g0031_0	1.07	0.06	0.01	0.28	0.7	0.02	1.07	0.86	0.79	OG0000090	gnl|extdb|pgaptmp_000052-53
Node_g0016_g0039_0	1.52	0.18	0.13	0.74	0.9	0.1	1.52	0.97	0.91	OG0000090	gnl|extdb|pgaptmp_000052-53
Node_g0016_g990065_0	1.58	0.01	0.35	0.95	0.91	0	1.58	1.52	0.4	OG0000090	gnl|extdb|pgaptmp_000052-53
Node_g0009_g0017_0	1.93	0.6	0	0.8	0.95	0.09	1.93	0.84	1.01	OG0000090	gnl|extdb|pgaptmp_000052-53
Node_g0009_g0030_0	1.95	0.02	0.88	0.86	0.96	0	1.95	1.95	0.08	OG0000090	gnl|extdb|pgaptmp_000052-53
Node_g0009_g0015_0	2.08	0.12	0.06	0.97	0.96	0.01	2.08	2.06	0.06	OG0000090	gnl|extdb|pgaptmp_000052-53
Node_g0009_new_0	2.73	0.05	0.06	1.41	0.99	0.01	2.73	2.19	0.8	OG0000090	gnl|extdb|pgaptmp_000052-53
Node_g0017_g0024_0	1.78	0	0.33	0.54	0.99	0	1.78	1.7	0.18	OG0000090	gnl|extdb|pgaptmp_000052-53
g0011	15	0.45	1.44	0.45	1	0	15	15	2.52	OG0000090	gnl|extdb|pgaptmp_000052-53
g0009	14	0.03	1.39	1.74	1	0.01	14	14	2.74	OG0000090	gnl|extdb|pgaptmp_000052-53
Node_g0011_g0013_0	13.47	0.21	0.79	0.45	1	0	13.47	12.37	1.44	OG0000090	gnl|extdb|pgaptmp_000052-53
Node_g0009_g0011_0	12.61	6.84	0.05	2.88	1	0.21	12.61	4.63	1.89	OG0000090	gnl|extdb|pgaptmp_000052-53
g0013	11	0	3.73	1.41	1	0	11	11	1.26	OG0000090	gnl|extdb|pgaptmp_000052-53
g0031	7	2.06	0.05	2.7	1	0.05	7	7	3.87	OG0000090	gnl|extdb|pgaptmp_000052-53
g990073	5	0.29	0.15	2.25	1	0.02	5	5	3.09	OG0000090	gnl|extdb|pgaptmp_000052-53
Node_g0009_g0010_0	3.72	0.88	0.01	1.37	1	0.05	3.72	2.73	0.72	OG0000090	gnl|extdb|pgaptmp_000052-53
g0021	4	0.99	0.01	0.48	1	0.01	4	4	1.41	OG0000090	gnl|extdb|pgaptmp_000052-53
new	4	0.03	0.07	1.3	1	0	4	4	1.31	OG0000090	gnl|extdb|pgaptmp_000052-53
g0008	3	0.01	0.02	0.91	1	0.01	3	3	2.47	OG0000090	gnl|extdb|pgaptmp_000052-53
g0039	3	0	0.08	3.59	1	0.02	3	3	1.54	OG0000090	gnl|extdb|pgaptmp_000052-53
g990065	3	0.02	0.08	1.37	1	0	3	3	1.48	OG0000090	gnl|extdb|pgaptmp_000052-53
Node_g0022_g990073_0	1.75	0.01	0.03	0.68	1	0.01	1.75	1.18	1.5	OG0000090	gnl|extdb|pgaptmp_000052-53
g0010	2	0	0.03	0.01	1	0	2	2	0	OG0000090	gnl|extdb|pgaptmp_000052-53
g0012	2	0	0	0	1	0	2	2	0	OG0000090	gnl|extdb|pgaptmp_000052-53
g0017	2	0.02	0.13	0.79	1	0	2	2	0.33	OG0000090	gnl|extdb|pgaptmp_000052-53
g0022	2	0	0.62	1.52	1	0	2	2	0.87	OG0000090	gnl|extdb|pgaptmp_000052-53
g0026	2	0.54	0	1.73	1	0.01	2	2	1.07	OG0000090	gnl|extdb|pgaptmp_000052-53
Node_g0012_g0014_0	2	0	0.05	0.04	1	0	2	2	0.02	OG0000090	gnl|extdb|pgaptmp_000052-53
Node_g0010_g0012_0	2.03	0.01	1.79	2.69	1	0	2.03	1.96	0.09	OG0000090	gnl|extdb|pgaptmp_000052-53
g0001	1	0	0.19	0.55	1	0	1	1	0.73	OG0000090	gnl|extdb|pgaptmp_000052-53
g0014	1	0	1	0	1	0	1	1	0	OG0000090	gnl|extdb|pgaptmp_000052-53
g0016	1	0	1.49	0.64	1	0	1	1	0.91	OG0000090	gnl|extdb|pgaptmp_000052-53
g0029	1	0	0.04	0.38	1	0	1	1	0.81	OG0000090	gnl|extdb|pgaptmp_000052-53
g0035	1	0	0.15	0.16	1	0.01	1	1	0.9	OG0000090	gnl|extdb|pgaptmp_000052-53
g0037	1	0	0.31	0.11	1	0.01	1	1	0.01	OG0000090	gnl|extdb|pgaptmp_000052-53
g0038	1	0	0	0.29	1	0.03	1	1	0.8	OG0000090	gnl|extdb|pgaptmp_000052-53
g0051	1	0	0.01	0.45	1	0	1	1	0.85	OG0000090	gnl|extdb|pgaptmp_000052-53
g0054	1	0	0.13	0.8	1	0	1	1	0.59	OG0000090	gnl|extdb|pgaptmp_000052-53
g990069	1	0	0.03	0.52	1	0	1	1	0.88	OG0000090	gnl|extdb|pgaptmp_000052-53
g990070	1	0	0	0.32	1	0.03	1	1	0.76	OG0000090	gnl|extdb|pgaptmp_000052-53
g990071	1	0	0.6	0.07	1	0	1	1	0	OG0000090	gnl|extdb|pgaptmp_000052-53
g990081	1	0	0.01	0.42	1	0	1	1	0.81	OG0000090	gnl|extdb|pgaptmp_000052-53
Node_g0021_g0037_0	1.29	0.18	0	0.75	1	0.04	1.29	0.97	0.68	OG0000090	gnl|extdb|pgaptmp_000052-53
Node_g0021_g990071_0	1.6	0.04	0	0.12	1	0	1.6	1.46	0.27	OG0000090	gnl|extdb|pgaptmp_000052-53
g0025	0	0	0.78	0.01	0	0	0	0	0	OG0000212	gnl|extdb|pgaptmp_000054
g0030	0	0	0.1	0.05	0	0	0	0	0	OG0000212	gnl|extdb|pgaptmp_000054
g0036	0	0	0.1	0.08	0	0	0	0	0	OG0000212	gnl|extdb|pgaptmp_000054
g0051	0	0	0.01	0.01	0	0	0	0	0	OG0000212	gnl|extdb|pgaptmp_000054
g990078	0	0	0.06	0.03	0	0	0	0	0	OG0000212	gnl|extdb|pgaptmp_000054
g990080	0	0	0.01	0	0	0	0	0	0	OG0000212	gnl|extdb|pgaptmp_000054
Node_g0051_g990080_0	0.01	0	0.05	0.02	0.01	0	0.01	0.01	0	OG0000212	gnl|extdb|pgaptmp_000054
Node_g0051_g990078_0	0.06	0	0.65	0.26	0.06	0	0.06	0.06	0	OG0000212	gnl|extdb|pgaptmp_000054
Node_g0030_g0036_0	0.1	0	0.6	0.49	0.1	0	0.1	0.1	0	OG0000212	gnl|extdb|pgaptmp_000054
Node_g0053_g0002_0	0.32	0	0	0.11	0.32	0.32	0.32	0.32	0	OG0000212	gnl|extdb|pgaptmp_000054
Node_g0008_g0057_0	0.41	0	0.99	0.14	0.37	0	0.41	0.33	0.36	OG0000212	gnl|extdb|pgaptmp_000054
Node_g0001_g0029_0	0.58	0	0.33	0.33	0.55	0.01	0.58	0.47	0.18	OG0000212	gnl|extdb|pgaptmp_000054
Node_g0001_g0021_0	0.72	0	0.4	0.44	0.56	0	0.72	0.53	0.31	OG0000212	gnl|extdb|pgaptmp_000054
Node_g0030_g0035_0	0.7	0.02	0.44	0.68	0.67	0	0.7	0.67	0.09	OG0000212	gnl|extdb|pgaptmp_000054
Node_g0001_g0009_0	0.81	0	0.34	0.64	0.69	0.04	0.81	0.79	0.15	OG0000212	gnl|extdb|pgaptmp_000054
Node_g0044_g0051_0	0.71	0	0.49	0.22	0.7	0	0.71	0.7	0.06	OG0000212	gnl|extdb|pgaptmp_000054
Node_g0025_g990079_0	0.78	0	0.22	0.18	0.77	0	0.78	0.78	0.03	OG0000212	gnl|extdb|pgaptmp_000054
Node_g0053_g0038_0	0.82	0.01	0.01	0.2	0.82	0.48	0.82	0.8	0.02	OG0000212	gnl|extdb|pgaptmp_000054
Node_g0023_g0025_0	0.97	0.05	0.32	0.13	0.88	0	0.97	0.86	0.09	OG0000212	gnl|extdb|pgaptmp_000054
Node_g0029_g0031_0	0.95	0.02	0.45	0.19	0.89	0	0.95	0.84	0.14	OG0000212	gnl|extdb|pgaptmp_000054
Node_g0001_g0023_0	0.96	0	0.02	0.03	0.89	0.01	0.96	0.94	0.03	OG0000212	gnl|extdb|pgaptmp_000054
Node_g0044_g0058_0	0.93	0.01	0.03	0.2	0.9	0	0.93	0.72	0.24	OG0000212	gnl|extdb|pgaptmp_000054
Node_g0038_g0001_0	0.94	0.04	0	0.09	0.9	0.05	0.94	0.87	0.03	OG0000212	gnl|extdb|pgaptmp_000054
Node_g0029_g0033_0	1.24	0	0.12	0.28	0.9	0	1.24	0.6	0.78	OG0000212	gnl|extdb|pgaptmp_000054
Node_g0033_g0034_0	1.35	0	0.04	0.35	0.92	0	1.35	1.34	0.15	OG0000212	gnl|extdb|pgaptmp_000054
Node_g0017_g0024_0	1	0	0.38	0.11	0.94	0	1	0.97	0.13	OG0000212	gnl|extdb|pgaptmp_000054
Node_g0009_g0017_0	1.25	0.01	0.05	0.44	0.95	0	1.25	1	0.48	OG0000212	gnl|extdb|pgaptmp_000054
Node_g0020_g0041_0	0.97	0	0.98	0.38	0.97	0	0.97	0.6	0.72	OG0000212	gnl|extdb|pgaptmp_000054
Node_g0009_g0030_0	1.03	0	0.45	0.09	0.97	0	1.03	1.03	0.03	OG0000212	gnl|extdb|pgaptmp_000054
Node_g0006_g0007_0	1.09	0	0.07	0.06	0.97	0	1.09	1.08	0.07	OG0000212	gnl|extdb|pgaptmp_000054
Node_g0022_g0044_0	1.14	0	0.05	0.12	0.97	0	1.14	1.11	0.1	OG0000212	gnl|extdb|pgaptmp_000054
Node_g0023_g0032_0	1.15	0	0.01	0	0.97	0.01	1.15	1	0.19	OG0000212	gnl|extdb|pgaptmp_000054
Node_g0006_g0062_0	1.01	0	0.16	0.1	0.98	0	1.01	0.95	0.08	OG0000212	gnl|extdb|pgaptmp_000054
Node_g0008_g0042_0	1.04	0	0.06	0.01	0.98	0	1.04	1.04	0.04	OG0000212	gnl|extdb|pgaptmp_000054
Node_g0026_g0040_0	1.51	0	0.36	0.12	0.98	0	1.51	1.19	0.38	OG0000212	gnl|extdb|pgaptmp_000054
Node_g0040_g990077_0	1.56	0	0.04	0.17	0.98	0	1.56	1.55	0.09	OG0000212	gnl|extdb|pgaptmp_000054
Node_g0016_g990065_0	1	0.01	1.01	0.09	0.99	0	1	0.16	0.94	OG0000212	gnl|extdb|pgaptmp_000054
Node_g0038_g0061_0	1	0	0.05	0.19	0.99	0.01	1	0.95	0.1	OG0000212	gnl|extdb|pgaptmp_000054
Node_g0006_g0022_0	1.09	0.06	0.04	0.09	0.99	0	1.09	0.98	0.04	OG0000212	gnl|extdb|pgaptmp_000054
Node_g0012_g0014_0	1.17	0	0.03	0.07	0.99	0	1.17	1.17	0.07	OG0000212	gnl|extdb|pgaptmp_000054
Node_g0011_g0013_0	1.19	0	0.01	0.01	0.99	0	1.19	1.19	0.09	OG0000212	gnl|extdb|pgaptmp_000054
Node_g0001_g0020_0	1.23	0	0.03	0.06	0.99	0	1.23	1.21	0.08	OG0000212	gnl|extdb|pgaptmp_000054
Node_g0026_g0056_0	1.49	0.29	0.06	0.11	0.99	0	1.49	1.24	0.08	OG0000212	gnl|extdb|pgaptmp_000054
Node_g0021_g0037_0	1.74	0.07	0.07	0.67	1	0.04	1.74	0.95	0.98	OG0000212	gnl|extdb|pgaptmp_000054
g0021	2	0	0.19	0.96	1	0	2	2	0.11	OG0000212	gnl|extdb|pgaptmp_000054
g0022	2	0	0.07	0.01	1	0	2	2	0.03	OG0000212	gnl|extdb|pgaptmp_000054
g0037	2	0	0.2	0.23	1	0	2	2	0.46	OG0000212	gnl|extdb|pgaptmp_000054
g0056	2	0.05	0.21	0.09	1	0	2	2	0.67	OG0000212	gnl|extdb|pgaptmp_000054
g990067	2	0	0.07	0.29	1	0	2	2	0.96	OG0000212	gnl|extdb|pgaptmp_000054
g990068	2	0	0.06	0.05	1	0	2	2	0.04	OG0000212	gnl|extdb|pgaptmp_000054
g990069	2	0	0.06	0.7	1	0	2	2	0.7	OG0000212	gnl|extdb|pgaptmp_000054
g990071	2	0	0.4	0.19	1	0	2	2	0.32	OG0000212	gnl|extdb|pgaptmp_000054
g990073	2	0	0.07	0.04	1	0	2	2	0.03	OG0000212	gnl|extdb|pgaptmp_000054
new	2	0	0.03	0.55	1	0	2	2	0.58	OG0000212	gnl|extdb|pgaptmp_000054
Node_g0022_g990068_0	2.02	0.02	0.09	0.61	1	0.01	2.02	1.27	0.94	OG0000212	gnl|extdb|pgaptmp_000054
Node_g0022_g990073_0	2.04	0.01	0.02	0.02	1	0	2.04	2.03	0.03	OG0000212	gnl|extdb|pgaptmp_000054
Node_g0021_g990071_0	2.08	0	0.03	0.25	1	0	2.08	1.88	0.37	OG0000212	gnl|extdb|pgaptmp_000054
g0000	1	0	0	0	1	0	1	1	0	OG0000212	gnl|extdb|pgaptmp_000054
g0001	1	0	0.02	0	1	0	1	1	0	OG0000212	gnl|extdb|pgaptmp_000054
g0002	1	0	0	0	1	0	1	1	0	OG0000212	gnl|extdb|pgaptmp_000054
g0003	1	0	0.05	0	1	0	1	1	0.04	OG0000212	gnl|extdb|pgaptmp_000054
g0004	1	0	0.03	0.01	1	0	1	1	0.02	OG0000212	gnl|extdb|pgaptmp_000054
g0006	1	0	0.09	1.21	1	0	1	1	0.08	OG0000212	gnl|extdb|pgaptmp_000054
g0007	1	0	0.7	0.61	1	0	1	1	0.61	OG0000212	gnl|extdb|pgaptmp_000054
g0008	1	0	0.12	0.34	1	0	1	1	0.71	OG0000212	gnl|extdb|pgaptmp_000054
g0009	1	0	0.36	0.32	1	0	1	1	0.25	OG0000212	gnl|extdb|pgaptmp_000054
g0010	1	0	0.44	0.34	1	0	1	1	0.31	OG0000212	gnl|extdb|pgaptmp_000054
g0011	1	0	0.51	0.01	1	0	1	1	0.32	OG0000212	gnl|extdb|pgaptmp_000054
g0012	1	0	0.37	0	1	0	1	1	0.2	OG0000212	gnl|extdb|pgaptmp_000054
g0013	1	0	0.44	0.25	1	0	1	1	0.25	OG0000212	gnl|extdb|pgaptmp_000054
g0014	1	0	0.49	0.31	1	0	1	1	0.32	OG0000212	gnl|extdb|pgaptmp_000054
g0015	1	0	0.03	0.01	1	0	1	1	0.01	OG0000212	gnl|extdb|pgaptmp_000054
g0016	1	0	0.02	0.02	1	0	1	1	0.02	OG0000212	gnl|extdb|pgaptmp_000054
g0017	1	0	0.1	0.21	1	0	1	1	0.1	OG0000212	gnl|extdb|pgaptmp_000054
g0018	1	0	0	0	1	0	1	1	0	OG0000212	gnl|extdb|pgaptmp_000054
g0019	1	0	0.03	0.02	1	0	1	1	0.02	OG0000212	gnl|extdb|pgaptmp_000054
g0020	1	0	0.05	0.05	1	0	1	1	0.08	OG0000212	gnl|extdb|pgaptmp_000054
g0023	1	0	0.41	0.13	1	0	1	1	0.05	OG0000212	gnl|extdb|pgaptmp_000054
g0024	1	0	0	0	1	0	1	1	0	OG0000212	gnl|extdb|pgaptmp_000054
g0026	1	0	0	0	1	0	1	1	0	OG0000212	gnl|extdb|pgaptmp_000054
g0027	1	0	0.02	0.02	1	0	1	1	0.02	OG0000212	gnl|extdb|pgaptmp_000054
g0028	1	0	0	0	1	0	1	1	0	OG0000212	gnl|extdb|pgaptmp_000054
g0029	1	0	0.23	0.01	1	0	1	1	0.12	OG0000212	gnl|extdb|pgaptmp_000054
g0031	1	0	0.12	0.06	1	0	1	1	0.17	OG0000212	gnl|extdb|pgaptmp_000054
g0032	1	0	0.55	0.58	1	0.01	1	1	0.37	OG0000212	gnl|extdb|pgaptmp_000054
g0033	1	0	0.03	0.06	1	0	1	1	0.01	OG0000212	gnl|extdb|pgaptmp_000054
g0034	1	0.01	0.57	0.32	1	0	1	1	0.21	OG0000212	gnl|extdb|pgaptmp_000054
g0035	1	0.01	0.07	0.98	1	0	1	1	0.36	OG0000212	gnl|extdb|pgaptmp_000054
g0038	1	0.01	0.02	0.71	1	0	1	1	0.01	OG0000212	gnl|extdb|pgaptmp_000054
g0039	1	0	0.06	0	1	0	1	1	0	OG0000212	gnl|extdb|pgaptmp_000054
g0040	1	0	0	0	1	0	1	1	0	OG0000212	gnl|extdb|pgaptmp_000054
g0041	1	0	0.04	0.04	1	0	1	1	0.07	OG0000212	gnl|extdb|pgaptmp_000054
g0042	1	0	0.06	0.03	1	0	1	1	0.02	OG0000212	gnl|extdb|pgaptmp_000054
g0043	1	0	0	0	1	0	1	1	0	OG0000212	gnl|extdb|pgaptmp_000054
g0044	1	0	0.07	0.2	1	0	1	1	0.14	OG0000212	gnl|extdb|pgaptmp_000054
g0053	1	0	0.1	0.17	1	0	1	1	0.28	OG0000212	gnl|extdb|pgaptmp_000054
g0054	1	0	0.02	0.02	1	0	1	1	0.02	OG0000212	gnl|extdb|pgaptmp_000054
g0055	1	0	0	0	1	0	1	1	0	OG0000212	gnl|extdb|pgaptmp_000054
g0057	1	0	0.22	0.3	1	0	1	1	0.81	OG0000212	gnl|extdb|pgaptmp_000054
g0058	1	0	0	0	1	0	1	1	0	OG0000212	gnl|extdb|pgaptmp_000054
g0059	1	0	0	0	1	0	1	1	0	OG0000212	gnl|extdb|pgaptmp_000054
g0061	1	0	0.17	0.19	1	0	1	1	0.17	OG0000212	gnl|extdb|pgaptmp_000054
g0062	1	0	0.04	0.09	1	0	1	1	0.03	OG0000212	gnl|extdb|pgaptmp_000054
g0063	1	0	0	0	1	0	1	1	0	OG0000212	gnl|extdb|pgaptmp_000054
g990065	1	0	0.02	0.01	1	0	1	1	0.02	OG0000212	gnl|extdb|pgaptmp_000054
g990066	1	0	0.02	0.01	1	0	1	1	0	OG0000212	gnl|extdb|pgaptmp_000054
g990070	1	0	0.01	0.01	1	0	1	1	0.01	OG0000212	gnl|extdb|pgaptmp_000054
g990072	1	0	0	0	1	0	1	1	0	OG0000212	gnl|extdb|pgaptmp_000054
g990074	1	0	0	0	1	0	1	1	0	OG0000212	gnl|extdb|pgaptmp_000054
g990075	1	0	0	0	1	0	1	1	0	OG0000212	gnl|extdb|pgaptmp_000054
g990076	1	0	0	0	1	0	1	1	0	OG0000212	gnl|extdb|pgaptmp_000054
g990077	1	0	0.65	0.23	1	0	1	1	0.09	OG0000212	gnl|extdb|pgaptmp_000054
g990079	1	0	0.02	0.15	1	0	1	1	0.24	OG0000212	gnl|extdb|pgaptmp_000054
g990081	1	0	0	0	1	0	1	1	0	OG0000212	gnl|extdb|pgaptmp_000054
g990082	1	0	0	0	1	0	1	1	0	OG0000212	gnl|extdb|pgaptmp_000054
Node_g0000_g990076_0	1	0	0.05	0.03	1	0	1	0.97	0.04	OG0000212	gnl|extdb|pgaptmp_000054
Node_g0002_g0003_0	1	0	0.11	0.21	1	0	1	0.31	0.79	OG0000212	gnl|extdb|pgaptmp_000054
Node_g0003_g0018_0	1	0	0.01	0.01	1	0	1	1	0.01	OG0000212	gnl|extdb|pgaptmp_000054
Node_g0024_g0054_0	1	0	0.79	0.28	1	0	1	0.4	0.79	OG0000212	gnl|extdb|pgaptmp_000054
Node_g0024_g990075_0	1	0	0	0	1	0	1	1	0	OG0000212	gnl|extdb|pgaptmp_000054
Node_g0026_g0055_0	1	0	0.97	0.55	1	0	1	0.55	0.46	OG0000212	gnl|extdb|pgaptmp_000054
Node_g0027_g990072_0	1	0	0.01	0	1	0	1	1	0	OG0000212	gnl|extdb|pgaptmp_000054
Node_g0028_g0063_0	1	0	0.02	0.02	1	0	1	1	0.01	OG0000212	gnl|extdb|pgaptmp_000054
Node_g0028_g990070_0	1	0	0.02	0	1	0	1	0.98	0.02	OG0000212	gnl|extdb|pgaptmp_000054
Node_g0040_g0043_0	1	0	0.87	0.36	1	0.01	1	0.82	0.3	OG0000212	gnl|extdb|pgaptmp_000054
Node_g0058_g0059_0	1	0	0.04	0.04	1	0	1	1	0	OG0000212	gnl|extdb|pgaptmp_000054
Node_g0063_g990074_0	1	0	0	0	1	0	1	1	0	OG0000212	gnl|extdb|pgaptmp_000054
Node_g990081_g990082_0	1	0	0.05	0.02	1	0	1	0.99	0.01	OG0000212	gnl|extdb|pgaptmp_000054
Node_g0003_g0004_0	1.01	0	0.01	0.03	1	0	1.01	1.01	0.01	OG0000212	gnl|extdb|pgaptmp_000054
Node_g0003_g0019_0	1.01	0.01	0	0.04	1	0	1.01	1	0	OG0000212	gnl|extdb|pgaptmp_000054
Node_g0027_g0000_0	1.01	0	0.01	0	1	0	1.01	1.01	0.01	OG0000212	gnl|extdb|pgaptmp_000054
Node_g0028_g0027_0	1.01	0.01	0.19	0.11	1	0	1.01	1	0.02	OG0000212	gnl|extdb|pgaptmp_000054
Node_g0001_g0016_0	1.02	0	0.24	0.11	1	0	1.02	1.01	0.03	OG0000212	gnl|extdb|pgaptmp_000054
Node_g0009_g0015_0	1.02	0	0.1	0.11	1	0	1.02	0.97	0.09	OG0000212	gnl|extdb|pgaptmp_000054
Node_g0033_g990066_0	1.02	0	0.77	0.36	1	0	1.02	0.67	0.44	OG0000212	gnl|extdb|pgaptmp_000054
Node_g0001_g0006_0	1.03	0.02	0.07	0.34	1	0	1.03	0.57	0.5	OG0000212	gnl|extdb|pgaptmp_000054
Node_g0009_g0010_0	1.03	0.01	0.01	0.02	1	0	1.03	1.03	0.01	OG0000212	gnl|extdb|pgaptmp_000054
Node_g0058_g990081_0	1.04	0	0.19	0.18	1	0	1.04	0.85	0.3	OG0000212	gnl|extdb|pgaptmp_000054
Node_g0001_g0008_0	1.06	0	0.02	0.04	1	0	1.06	1.04	0.05	OG0000212	gnl|extdb|pgaptmp_000054
Node_g0016_g0039_0	1.06	0	0.01	0.01	1	0	1.06	1.06	0.05	OG0000212	gnl|extdb|pgaptmp_000054
Node_g0009_g0011_0	1.11	0.11	0.04	0.35	1	0	1.11	1	0.01	OG0000212	gnl|extdb|pgaptmp_000054
Node_g0029_g990067_0	1.11	0	0.02	0.06	1	0	1.11	1.01	0.18	OG0000212	gnl|extdb|pgaptmp_000054
Node_g0010_g0012_0	1.13	0.12	0.02	0.24	1	0	1.13	1.01	0	OG0000212	gnl|extdb|pgaptmp_000054
Node_g0032_g0028_0	1.17	0	0.1	0.16	1	0	1.17	1.1	0.12	OG0000212	gnl|extdb|pgaptmp_000054
Node_g0001_g0026_0	1.18	0	0.01	0.03	1	0	1.18	1.08	0.13	OG0000212	gnl|extdb|pgaptmp_000054
Node_g0023_g990069_0	1.36	0.03	0.01	0.12	1	0	1.36	1.15	0.37	OG0000212	gnl|extdb|pgaptmp_000054
Node_g0009_new_0	1.45	0	0.01	0.21	1	0	1.45	1.35	0.21	OG0000212	gnl|extdb|pgaptmp_000054
Node_g0000_g990076_0	0	0	0.03	0.06	0	0	0	0	0.03	OG0000309	gnl|extdb|pgaptmp_000058
Node_g0003_g0004_0	0	0	0.01	0.01	0	0	0	0	0.01	OG0000309	gnl|extdb|pgaptmp_000058
Node_g0003_g0018_0	0	0	0.19	0.11	0	0	0	0	0.02	OG0000309	gnl|extdb|pgaptmp_000058
Node_g0006_g0062_0	0	0	0.02	0.02	0	0	0	0	0.01	OG0000309	gnl|extdb|pgaptmp_000058
Node_g0023_g0025_0	0	0	0.22	0.07	0	0	0	0	0.01	OG0000309	gnl|extdb|pgaptmp_000058
Node_g0023_g990069_0	0	0	0.01	0.01	0	0	0	0	0.01	OG0000309	gnl|extdb|pgaptmp_000058
Node_g0027_g0000_0	0	0	0.53	0.16	0	0	0	0	0.02	OG0000309	gnl|extdb|pgaptmp_000058
Node_g0038_g0061_0	0	0	0.02	0.03	0	0	0	0	0.02	OG0000309	gnl|extdb|pgaptmp_000058
Node_g0040_g0043_0	0	0	0.03	0.03	0	0	0	0	0.02	OG0000309	gnl|extdb|pgaptmp_000058
Node_g0051_g990078_0	0	0	0.03	0.03	0	0	0	0	0.01	OG0000309	gnl|extdb|pgaptmp_000058
Node_g0051_g990080_0	0	0	0.02	0.02	0	0	0	0	0.02	OG0000309	gnl|extdb|pgaptmp_000058
Node_g0058_g0059_0	0	0	0.01	0.01	0	0	0	0	0	OG0000309	gnl|extdb|pgaptmp_000058
Node_g990081_g990082_0	0	0	0.03	0.03	0	0	0	0	0.02	OG0000309	gnl|extdb|pgaptmp_000058
g0001	0	0	0.14	0.05	0	0.01	0	0	0.01	OG0000309	gnl|extdb|pgaptmp_000058
g0003	0	0	0.02	0.03	0	0	0	0	0.02	OG0000309	gnl|extdb|pgaptmp_000058
g0004	0	0	0.01	0.01	0	0	0	0	0.01	OG0000309	gnl|extdb|pgaptmp_000058
g0007	0	0	0.01	0	0	0	0	0	0	OG0000309	gnl|extdb|pgaptmp_000058
g0010	0	0	1.03	0.03	0	0	0	0	0	OG0000309	gnl|extdb|pgaptmp_000058
g0016	0	0	0.3	0.07	0	0	0	0	0	OG0000309	gnl|extdb|pgaptmp_000058
g0018	0	0	0.01	0.01	0	0	0	0	0.01	OG0000309	gnl|extdb|pgaptmp_000058
g0019	0	0	0.01	0.01	0	0	0	0	0.01	OG0000309	gnl|extdb|pgaptmp_000058
g0023	0	0	0.01	0.02	0	0	0	0	0.01	OG0000309	gnl|extdb|pgaptmp_000058
g0025	0	0	0.03	0.02	0	0	0	0	0.02	OG0000309	gnl|extdb|pgaptmp_000058
g0026	0	0	0.03	0.03	0	0	0	0	0.02	OG0000309	gnl|extdb|pgaptmp_000058
g0027	0	0	0.02	0.02	0	0	0	0	0	OG0000309	gnl|extdb|pgaptmp_000058
g0028	0	0	0.11	0.05	0	0	0	0	0.02	OG0000309	gnl|extdb|pgaptmp_000058
g0033	0	0	0.44	0.06	0	0	0	0	0	OG0000309	gnl|extdb|pgaptmp_000058
g0034	0	0	0.15	0	0	0	0	0	0	OG0000309	gnl|extdb|pgaptmp_000058
g0038	0	0	0.03	0.06	0	0	0	0	0.03	OG0000309	gnl|extdb|pgaptmp_000058
g0044	0	0	0.01	0.01	0	0	0	0	0	OG0000309	gnl|extdb|pgaptmp_000058
g0051	0	0	0.01	0.01	0	0	0	0	0.01	OG0000309	gnl|extdb|pgaptmp_000058
g0054	0	0	0.59	0.24	0	0	0	0	0	OG0000309	gnl|extdb|pgaptmp_000058
g0055	0	0	0.04	0.08	0	0.01	0	0	0.02	OG0000309	gnl|extdb|pgaptmp_000058
g0057	0	0	0.34	0.04	0	0	0	0	0.01	OG0000309	gnl|extdb|pgaptmp_000058
g0059	0	0	0.02	0.03	0	0	0	0	0.02	OG0000309	gnl|extdb|pgaptmp_000058
g0061	0	0	0.03	0.03	0	0	0	0	0.03	OG0000309	gnl|extdb|pgaptmp_000058
g0062	0	0	0.01	0.02	0	0	0	0	0.01	OG0000309	gnl|extdb|pgaptmp_000058
g990070	0	0	0.1	0.12	0	0	0	0	0.01	OG0000309	gnl|extdb|pgaptmp_000058
g990072	0	0	0.03	0.02	0	0	0	0	0.01	OG0000309	gnl|extdb|pgaptmp_000058
g990075	0	0	0.6	0.5	0	0	0	0	0	OG0000309	gnl|extdb|pgaptmp_000058
g990076	0	0	0.01	0.01	0	0	0	0	0.01	OG0000309	gnl|extdb|pgaptmp_000058
g990077	0	0	0.03	0.03	0	0	0	0	0.02	OG0000309	gnl|extdb|pgaptmp_000058
g990078	0	0	0.01	0.01	0	0	0	0	0.01	OG0000309	gnl|extdb|pgaptmp_000058
g990079	0	0	0.03	0.03	0	0	0	0	0.02	OG0000309	gnl|extdb|pgaptmp_000058
g990080	0	0	0.01	0.01	0	0	0	0	0.01	OG0000309	gnl|extdb|pgaptmp_000058
g990082	0	0	0.01	0.01	0	0	0	0	0.01	OG0000309	gnl|extdb|pgaptmp_000058
Node_g0006_g0007_0	0.01	0	0.09	0.04	0.01	0	0.01	0.01	0.02	OG0000309	gnl|extdb|pgaptmp_000058
Node_g0025_g990079_0	0.01	0	0.01	0.01	0.01	0	0.01	0.01	0.02	OG0000309	gnl|extdb|pgaptmp_000058
Node_g0026_g0055_0	0.01	0	0.06	0.03	0.01	0	0.01	0.01	0.03	OG0000309	gnl|extdb|pgaptmp_000058
Node_g0040_g990077_0	0.01	0	0.04	0.03	0.01	0	0.01	0.01	0.01	OG0000309	gnl|extdb|pgaptmp_000058
Node_g0044_g0058_0	0.01	0	0.02	0.02	0.01	0	0.01	0.01	0.01	OG0000309	gnl|extdb|pgaptmp_000058
Node_g0058_g990081_0	0.01	0	0.01	0.01	0.01	0	0.01	0.01	0.01	OG0000309	gnl|extdb|pgaptmp_000058
Node_g0027_g990072_0	0.02	0	0	0.02	0.02	0	0.02	0.02	0.02	OG0000309	gnl|extdb|pgaptmp_000058
Node_g0044_g0051_0	0.02	0	0.36	0.15	0.02	0	0.02	0.02	0	OG0000309	gnl|extdb|pgaptmp_000058
Node_g0026_g0040_0	0.04	0	0.19	0.06	0.04	0	0.04	0.04	0.01	OG0000309	gnl|extdb|pgaptmp_000058
Node_g0001_g0023_0	0.08	0.01	0	0.01	0.07	0.07	0.08	0.07	0	OG0000309	gnl|extdb|pgaptmp_000058
Node_g0006_g0022_0	0.08	0	0.1	0.05	0.08	0	0.08	0.08	0.03	OG0000309	gnl|extdb|pgaptmp_000058
Node_g0028_g990070_0	0.09	0.01	0.49	0.29	0.09	0	0.09	0.09	0	OG0000309	gnl|extdb|pgaptmp_000058
Node_g0001_g0008_0	0.12	0.01	0.11	0.07	0.1	0	0.12	0.1	0.07	OG0000309	gnl|extdb|pgaptmp_000058
Node_g0001_g0016_0	0.12	0	0.08	0.05	0.11	0	0.12	0.11	0.06	OG0000309	gnl|extdb|pgaptmp_000058
Node_g0001_g0026_0	0.12	0	0.08	0.07	0.12	0	0.12	0.09	0.08	OG0000309	gnl|extdb|pgaptmp_000058
Node_g0001_g0020_0	0.14	0	0.09	0.05	0.13	0	0.14	0.11	0.11	OG0000309	gnl|extdb|pgaptmp_000058
Node_g0033_g0034_0	0.15	0.01	0.31	0.21	0.14	0	0.15	0.15	0.05	OG0000309	gnl|extdb|pgaptmp_000058
Node_g0001_g0006_0	0.15	0	0.17	0.12	0.15	0	0.15	0.15	0.03	OG0000309	gnl|extdb|pgaptmp_000058
Node_g0002_g0003_0	0.17	0	0	0.07	0.17	0	0.17	0.13	0.17	OG0000309	gnl|extdb|pgaptmp_000058
Node_g0023_g0032_0	0.21	0	0.03	0.1	0.2	0	0.21	0.19	0.16	OG0000309	gnl|extdb|pgaptmp_000058
Node_g0026_g0056_0	0.22	0	0.03	0.05	0.22	0	0.22	0.2	0.13	OG0000309	gnl|extdb|pgaptmp_000058
Node_g0001_g0029_0	0.29	0	0.23	0.12	0.27	0	0.29	0.27	0.03	OG0000309	gnl|extdb|pgaptmp_000058
Node_g0008_g0042_0	0.3	0	0.05	0.19	0.29	0.01	0.3	0.26	0.22	OG0000309	gnl|extdb|pgaptmp_000058
Node_g0016_g990065_0	0.3	0	0.38	0.41	0.29	0	0.3	0.29	0.14	OG0000309	gnl|extdb|pgaptmp_000058
Node_g0008_g0057_0	0.33	0	0.24	0.21	0.31	0	0.33	0.32	0.27	OG0000309	gnl|extdb|pgaptmp_000058
Node_g0020_g0041_0	0.36	0	0.01	0.08	0.33	0	0.36	0.34	0.23	OG0000309	gnl|extdb|pgaptmp_000058
Node_g0022_g0044_0	0.38	0	0.02	0.11	0.35	0.01	0.38	0.32	0.31	OG0000309	gnl|extdb|pgaptmp_000058
Node_g0033_g990066_0	0.44	0.02	0.03	0.31	0.35	0	0.44	0.41	0.3	OG0000309	gnl|extdb|pgaptmp_000058
Node_g0029_g0033_0	0.4	0	0.05	0.11	0.38	0	0.4	0.35	0.16	OG0000309	gnl|extdb|pgaptmp_000058
Node_g0001_g0021_0	0.49	0.02	0.18	0.42	0.39	0	0.49	0.47	0.06	OG0000309	gnl|extdb|pgaptmp_000058
Node_g0001_g0009_0	0.59	0.02	0	0.22	0.47	0.05	0.59	0.36	0.44	OG0000309	gnl|extdb|pgaptmp_000058
Node_g0016_g0039_0	0.54	0	0.03	0.15	0.48	0.04	0.54	0.4	0.41	OG0000309	gnl|extdb|pgaptmp_000058
Node_g0028_g0027_0	0.51	0	0.2	0.16	0.51	0	0.51	0.51	0.02	OG0000309	gnl|extdb|pgaptmp_000058
Node_g0028_g0063_0	0.57	0.02	0.04	0.17	0.52	0	0.57	0.54	0.08	OG0000309	gnl|extdb|pgaptmp_000058
Node_g0024_g0054_0	0.59	0	1.23	0.54	0.57	0	0.59	0.58	0.03	OG0000309	gnl|extdb|pgaptmp_000058
Node_g0024_g990075_0	0.6	0.01	0.07	0.23	0.6	0	0.6	0.59	0.07	OG0000309	gnl|extdb|pgaptmp_000058
Node_g0032_g0028_0	0.69	0	0.01	0.3	0.61	0	0.69	0.44	0.49	OG0000309	gnl|extdb|pgaptmp_000058
Node_g0029_g0031_0	1.14	0.06	0.07	0.33	0.88	0.03	1.14	0.75	0.72	OG0000309	gnl|extdb|pgaptmp_000058
Node_g0029_g990067_0	1.24	0.03	0.25	0.41	0.89	0	1.24	1.21	0.32	OG0000309	gnl|extdb|pgaptmp_000058
Node_g0063_g990074_0	1.29	0.16	0.01	0.55	0.89	0	1.29	1.04	0.57	OG0000309	gnl|extdb|pgaptmp_000058
Node_g0021_g0037_0	1.09	0.05	0.19	0.92	0.94	0.02	1.09	0.61	0.72	OG0000309	gnl|extdb|pgaptmp_000058
Node_g0021_g990071_0	1.41	0.01	0.02	0.21	0.95	0	1.41	1.4	0.33	OG0000309	gnl|extdb|pgaptmp_000058
Node_g0009_g0017_0	1.83	0.09	0.02	0.44	0.98	0.12	1.83	0.96	1.05	OG0000309	gnl|extdb|pgaptmp_000058
Node_g0017_g0024_0	1.79	0.02	0.16	0.32	0.99	0	1.79	1.72	0.1	OG0000309	gnl|extdb|pgaptmp_000058
Node_g0010_g0012_0	1.03	0	1.74	0.36	0.99	0	1.03	1.03	0	OG0000309	gnl|extdb|pgaptmp_000058
new	6	1.02	0.1	1.59	1	0.02	6	6	1.94	OG0000309	gnl|extdb|pgaptmp_000058
g0009	5	0	0.63	0.38	1	0	5	5	1.91	OG0000309	gnl|extdb|pgaptmp_000058
g0011	5	0	1	0.58	1	0	5	5	0.87	OG0000309	gnl|extdb|pgaptmp_000058
g0013	5	0	0.43	1.89	1	0	5	5	0.3	OG0000309	gnl|extdb|pgaptmp_000058
g990074	5	2.07	0.04	1.22	1	0.01	5	5	1.67	OG0000309	gnl|extdb|pgaptmp_000058
Node_g0011_g0013_0	5.13	0.1	0.01	0.53	1	0.01	5.13	4.12	1.31	OG0000309	gnl|extdb|pgaptmp_000058
Node_g0009_g0011_0	3.72	0.12	0.01	0.49	1	0.48	3.72	3.5	0.36	OG0000309	gnl|extdb|pgaptmp_000058
g0022	4	0	0.05	0.14	1	0	4	4	0.89	OG0000309	gnl|extdb|pgaptmp_000058
g990073	4	0.91	0.13	0.03	1	0	4	4	0.06	OG0000309	gnl|extdb|pgaptmp_000058
Node_g0009_g0010_0	2.77	0.02	0.07	0.56	1	0.03	2.77	2.55	0.34	OG0000309	gnl|extdb|pgaptmp_000058
Node_g0009_g0030_0	2.77	0.05	0.62	0.64	1	0	2.77	2.65	0.22	OG0000309	gnl|extdb|pgaptmp_000058
g0030	3	0	0.02	0.39	1	0	3	3	0.75	OG0000309	gnl|extdb|pgaptmp_000058
g0039	3	0.01	0.06	0.92	1	0	3	3	2.51	OG0000309	gnl|extdb|pgaptmp_000058
g990068	3	1	0.26	2.04	1	0	3	3	0.03	OG0000309	gnl|extdb|pgaptmp_000058
Node_g0009_new_0	3.12	0.19	0.02	0.76	1	0.03	3.12	2.3	1.09	OG0000309	gnl|extdb|pgaptmp_000058
Node_g0022_g990073_0	3.16	0.05	0.01	0.5	1	0	3.16	2.64	0.89	OG0000309	gnl|extdb|pgaptmp_000058
g0008	2	0	0.02	0.69	1	0	2	2	1.69	OG0000309	gnl|extdb|pgaptmp_000058
g0017	2	0	0.05	0.73	1	0	2	2	0.26	OG0000309	gnl|extdb|pgaptmp_000058
g0029	2	0.19	0.26	0.71	1	0	2	2	0.83	OG0000309	gnl|extdb|pgaptmp_000058
g0031	2	0	0.09	1.22	1	0.01	2	2	0.94	OG0000309	gnl|extdb|pgaptmp_000058
g0032	2	0.01	0.02	1.32	1	0.02	2	2	1.3	OG0000309	gnl|extdb|pgaptmp_000058
g0036	2	0	0.28	0.06	1	0	2	2	0.01	OG0000309	gnl|extdb|pgaptmp_000058
g990066	2	0.61	0	1.4	1	0	2	2	0.95	OG0000309	gnl|extdb|pgaptmp_000058
g990071	2	0.06	0.23	0.53	1	0	2	2	0.76	OG0000309	gnl|extdb|pgaptmp_000058
Node_g0022_g990068_0	2.23	0.01	0	0.79	1	0	2.23	1.1	1.84	OG0000309	gnl|extdb|pgaptmp_000058
Node_g0030_g0036_0	2.27	0.02	0.06	0.45	1	0.01	2.27	1.86	0.64	OG0000309	gnl|extdb|pgaptmp_000058
Node_g0009_g0015_0	2.45	0	0.39	0.55	1	0	2.45	2.43	0.07	OG0000309	gnl|extdb|pgaptmp_000058
g0002	1	0	0	0.52	1	0	1	1	0.83	OG0000309	gnl|extdb|pgaptmp_000058
g0012	1	0	0	0	1	0	1	1	0	OG0000309	gnl|extdb|pgaptmp_000058
g0014	1	0	0	0	1	0	1	1	0	OG0000309	gnl|extdb|pgaptmp_000058
g0015	1	0	1.46	0.23	1	0	1	1	0.01	OG0000309	gnl|extdb|pgaptmp_000058
g0020	1	0	0.13	0.34	1	0	1	1	0.77	OG0000309	gnl|extdb|pgaptmp_000058
g0021	1	0.01	1.2	0.69	1	0	1	1	0.78	OG0000309	gnl|extdb|pgaptmp_000058
g0024	1	0	0.02	0.21	1	0.01	1	1	0.41	OG0000309	gnl|extdb|pgaptmp_000058
g0035	1	0	0.67	0.19	1	0	1	1	0.01	OG0000309	gnl|extdb|pgaptmp_000058
g0037	1	0	0.19	0.21	1	0	1	1	0.1	OG0000309	gnl|extdb|pgaptmp_000058
g0041	1	0	0.24	0.25	1	0	1	1	0.88	OG0000309	gnl|extdb|pgaptmp_000058
g0042	1	0.02	0.09	0.46	1	0	1	1	0.77	OG0000309	gnl|extdb|pgaptmp_000058
g0056	1	0	0	0.48	1	0	1	1	0.78	OG0000309	gnl|extdb|pgaptmp_000058
g0063	1	0.01	0.57	2.79	1	0	1	1	0.27	OG0000309	gnl|extdb|pgaptmp_000058
g990065	1	0	0.01	0.7	1	0	1	1	0.71	OG0000309	gnl|extdb|pgaptmp_000058
g990067	1	0	1	0.62	1	0	1	1	0.76	OG0000309	gnl|extdb|pgaptmp_000058
Node_g0012_g0014_0	1	0	0.04	0.04	1	0	1	1	0.01	OG0000309	gnl|extdb|pgaptmp_000058
Node_g0030_g0035_0	1.66	0.02	1.84	1	1	0	1.66	1.24	0.71	OG0000309	gnl|extdb|pgaptmp_000058
Node_g0001_g0006_0	0	0	0.02	0.03	0	0	0	0	0	OG0001258	gnl|extdb|pgaptmp_000060
Node_g0001_g0008_0	0	0	0.01	0.02	0	0	0	0	0.01	OG0001258	gnl|extdb|pgaptmp_000060
Node_g0006_g0062_0	0	0	0.02	0.02	0	0	0	0	0.01	OG0001258	gnl|extdb|pgaptmp_000060
Node_g0010_g0012_0	0	0	0.36	0.12	0	0	0	0	0.01	OG0001258	gnl|extdb|pgaptmp_000060
Node_g0016_g0039_0	0	0	0.01	0.02	0	0	0	0	0	OG0001258	gnl|extdb|pgaptmp_000060
Node_g0021_g0037_0	0	0	0.03	0.01	0	0	0	0	0.01	OG0001258	gnl|extdb|pgaptmp_000060
Node_g0026_g0040_0	0	0	0.03	0.04	0	0	0	0	0.02	OG0001258	gnl|extdb|pgaptmp_000060
Node_g0027_g0000_0	0	0	0.07	0.03	0	0	0	0	0	OG0001258	gnl|extdb|pgaptmp_000060
Node_g0030_g0036_0	0	0	0.01	0.02	0	0	0	0	0	OG0001258	gnl|extdb|pgaptmp_000060
Node_g0033_g990066_0	0	0	0.02	0.02	0	0	0	0	0.01	OG0001258	gnl|extdb|pgaptmp_000060
Node_g0040_g990077_0	0	0	0.02	0.02	0	0	0	0	0.02	OG0001258	gnl|extdb|pgaptmp_000060
Node_g0044_g0051_0	0	0	0.3	0.11	0	0	0	0	0.01	OG0001258	gnl|extdb|pgaptmp_000060
Node_g0063_g990074_0	0	0	0.04	0.03	0	0	0	0	0	OG0001258	gnl|extdb|pgaptmp_000060
Node_g990081_g990082_0	0	0	0.03	0.03	0	0	0	0	0.03	OG0001258	gnl|extdb|pgaptmp_000060
g0001	0	0	0.01	0	0	0	0	0	0	OG0001258	gnl|extdb|pgaptmp_000060
g0002	0	0	0.01	0.01	0	0	0	0	0	OG0001258	gnl|extdb|pgaptmp_000060
g0003	0	0	0.01	0	0	0	0	0	0	OG0001258	gnl|extdb|pgaptmp_000060
g0004	0	0	0.03	0.06	0	0	0	0	0.02	OG0001258	gnl|extdb|pgaptmp_000060
g0007	0	0	0.02	0.01	0	0	0	0	0.01	OG0001258	gnl|extdb|pgaptmp_000060
g0014	0	0	0.01	0.02	0	0	0	0	0.01	OG0001258	gnl|extdb|pgaptmp_000060
g0015	0	0	0.08	0.03	0	0	0	0	0	OG0001258	gnl|extdb|pgaptmp_000060
g0016	0	0	0.01	0.01	0	0	0	0	0.01	OG0001258	gnl|extdb|pgaptmp_000060
g0017	0	0	0.01	0	0	0	0	0	0	OG0001258	gnl|extdb|pgaptmp_000060
g0018	0	0	0.03	0.01	0	0	0	0	0	OG0001258	gnl|extdb|pgaptmp_000060
g0020	0	0	0.01	0	0	0	0	0	0	OG0001258	gnl|extdb|pgaptmp_000060
g0025	0	0	0.05	0.05	0	0	0	0	0	OG0001258	gnl|extdb|pgaptmp_000060
g0026	0	0	0.01	0.01	0	0	0	0	0	OG0001258	gnl|extdb|pgaptmp_000060
g0028	0	0	0.44	0.04	0	0	0	0	0	OG0001258	gnl|extdb|pgaptmp_000060
g0030	0	0	0.01	0.01	0	0	0	0	0.01	OG0001258	gnl|extdb|pgaptmp_000060
g0031	0	0	0.23	0.06	0	0	0	0	0	OG0001258	gnl|extdb|pgaptmp_000060
g0034	0	0	0.01	0.01	0	0	0	0	0	OG0001258	gnl|extdb|pgaptmp_000060
g0035	0	0	0.01	0	0	0	0	0	0	OG0001258	gnl|extdb|pgaptmp_000060
g0041	0	0	0.01	0.02	0	0	0	0	0	OG0001258	gnl|extdb|pgaptmp_000060
g0042	0	0	0.01	0.01	0	0.01	0	0	0	OG0001258	gnl|extdb|pgaptmp_000060
g0044	0	0	0.01	0.01	0	0	0	0	0.01	OG0001258	gnl|extdb|pgaptmp_000060
g0051	0	0	0.02	0.01	0	0	0	0	0	OG0001258	gnl|extdb|pgaptmp_000060
g0053	0	0	0.02	0.01	0	0	0	0	0	OG0001258	gnl|extdb|pgaptmp_000060
g0054	0	0	0.04	0.01	0	0	0	0	0	OG0001258	gnl|extdb|pgaptmp_000060
g0055	0	0	0.01	0.02	0	0	0	0	0	OG0001258	gnl|extdb|pgaptmp_000060
g0056	0	0	0.01	0	0	0	0	0	0	OG0001258	gnl|extdb|pgaptmp_000060
g0061	0	0	0.27	0.04	0	0	0	0	0	OG0001258	gnl|extdb|pgaptmp_000060
g0062	0	0	0.01	0.01	0	0	0	0	0.01	OG0001258	gnl|extdb|pgaptmp_000060
g990065	0	0	0.01	0.02	0	0	0	0	0.01	OG0001258	gnl|extdb|pgaptmp_000060
g990075	0	0	0.13	0.04	0	0	0	0	0	OG0001258	gnl|extdb|pgaptmp_000060
g990077	0	0	0.01	0.01	0	0.01	0	0	0	OG0001258	gnl|extdb|pgaptmp_000060
g990079	0	0	0.06	0.01	0	0	0	0	0.01	OG0001258	gnl|extdb|pgaptmp_000060
g990080	0	0	0.02	0.01	0	0	0	0	0	OG0001258	gnl|extdb|pgaptmp_000060
Node_g0001_g0016_0	0.01	0	0	0	0.01	0	0.01	0.01	0	OG0001258	gnl|extdb|pgaptmp_000060
Node_g0001_g0020_0	0.01	0	0.02	0.03	0.01	0	0.01	0.01	0.03	OG0001258	gnl|extdb|pgaptmp_000060
Node_g0002_g0003_0	0.01	0	0.01	0.01	0.01	0	0.01	0.01	0.02	OG0001258	gnl|extdb|pgaptmp_000060
Node_g0003_g0004_0	0.01	0	0.23	0.12	0.01	0	0.01	0.01	0.01	OG0001258	gnl|extdb|pgaptmp_000060
Node_g0006_g0007_0	0.01	0	0.05	0.07	0.01	0	0.01	0.01	0	OG0001258	gnl|extdb|pgaptmp_000060
Node_g0017_g0024_0	0.01	0	0.13	0.04	0.01	0	0.01	0.01	0.01	OG0001258	gnl|extdb|pgaptmp_000060
Node_g0020_g0041_0	0.01	0	0.01	0.02	0.01	0	0.01	0.01	0.01	OG0001258	gnl|extdb|pgaptmp_000060
Node_g0026_g0055_0	0.01	0	0	0	0.01	0	0.01	0	0.01	OG0001258	gnl|extdb|pgaptmp_000060
Node_g0026_g0056_0	0.01	0	0.01	0.01	0.01	0	0.01	0.01	0.02	OG0001258	gnl|extdb|pgaptmp_000060
Node_g0030_g0035_0	0.01	0	0.07	0.09	0.01	0	0.01	0.01	0.01	OG0001258	gnl|extdb|pgaptmp_000060
Node_g0033_g0034_0	0.01	0	0.02	0.02	0.01	0	0.01	0.01	0	OG0001258	gnl|extdb|pgaptmp_000060
Node_g0001_g0021_0	0.02	0	0.1	0.06	0.02	0	0.02	0.02	0.01	OG0001258	gnl|extdb|pgaptmp_000060
Node_g0001_g0029_0	0.02	0	0.01	0.02	0.02	0	0.02	0.02	0.01	OG0001258	gnl|extdb|pgaptmp_000060
Node_g0051_g990080_0	0.02	0	0	0	0.02	0	0.02	0.02	0.02	OG0001258	gnl|extdb|pgaptmp_000060
Node_g0053_g0038_0	0.02	0	0	0	0.02	0	0.02	0.01	0.02	OG0001258	gnl|extdb|pgaptmp_000060
Node_g0003_g0018_0	0.03	0	0.01	0.01	0.03	0	0.03	0.03	0.03	OG0001258	gnl|extdb|pgaptmp_000060
Node_g0029_g0033_0	0.03	0	0.02	0.03	0.03	0	0.03	0.01	0.03	OG0001258	gnl|extdb|pgaptmp_000060
Node_g0024_g0054_0	0.04	0	0	0	0.04	0	0.04	0.04	0.03	OG0001258	gnl|extdb|pgaptmp_000060
Node_g0028_g0063_0	0.04	0	0.05	0.03	0.04	0	0.04	0.04	0.02	OG0001258	gnl|extdb|pgaptmp_000060
Node_g0025_g990079_0	0.05	0	0.84	0.39	0.05	0	0.05	0.05	0.01	OG0001258	gnl|extdb|pgaptmp_000060
Node_g0006_g0022_0	0.06	0	0	0.04	0.06	0	0.06	0.02	0.06	OG0001258	gnl|extdb|pgaptmp_000060
Node_g0009_g0030_0	0.07	0	0.21	0.05	0.07	0	0.07	0.07	0	OG0001258	gnl|extdb|pgaptmp_000060
Node_g0028_g0027_0	0.07	0	0.57	0.38	0.07	0	0.07	0.07	0	OG0001258	gnl|extdb|pgaptmp_000060
Node_g0009_g0015_0	0.08	0	0.03	0.05	0.08	0.02	0.08	0.07	0.02	OG0001258	gnl|extdb|pgaptmp_000060
Node_g0001_g0009_0	0.11	0	0.12	0.07	0.11	0	0.11	0.11	0	OG0001258	gnl|extdb|pgaptmp_000060
Node_g0024_g990075_0	0.13	0.01	0	0.01	0.12	0.01	0.13	0.11	0.07	OG0001258	gnl|extdb|pgaptmp_000060
Node_g0009_g0017_0	0.13	0	0.01	0.05	0.13	0	0.13	0.13	0.03	OG0001258	gnl|extdb|pgaptmp_000060
Node_g0038_g0001_0	0.18	0	0	0.06	0.18	0.05	0.18	0.1	0.11	OG0001258	gnl|extdb|pgaptmp_000060
Node_g0029_g0031_0	0.23	0	0	0.11	0.21	0.01	0.23	0.19	0.19	OG0001258	gnl|extdb|pgaptmp_000060
Node_g0001_g0023_0	0.23	0	0	0.02	0.22	0	0.23	0.21	0.05	OG0001258	gnl|extdb|pgaptmp_000060
Node_g0003_g0019_0	0.23	0	0.01	0.07	0.23	0	0.23	0.17	0.21	OG0001258	gnl|extdb|pgaptmp_000060
Node_g0038_g0061_0	0.27	0	0.03	0.18	0.27	0	0.27	0.27	0.12	OG0001258	gnl|extdb|pgaptmp_000060
Node_g0009_new_0	0.28	0	0	0.08	0.28	0.02	0.28	0.24	0.13	OG0001258	gnl|extdb|pgaptmp_000060
Node_g0022_g0044_0	0.29	0	0	0.08	0.29	0.01	0.29	0.24	0.22	OG0001258	gnl|extdb|pgaptmp_000060
Node_g0009_g0010_0	0.35	0.02	0	0.04	0.3	0.04	0.35	0.31	0.21	OG0001258	gnl|extdb|pgaptmp_000060
Node_g0028_g990070_0	0.44	0.01	0.02	0.11	0.41	0	0.44	0.42	0.41	OG0001258	gnl|extdb|pgaptmp_000060
Node_g0023_g0032_0	0.65	0.03	0.02	0.15	0.62	0.04	0.65	0.38	0.37	OG0001258	gnl|extdb|pgaptmp_000060
Node_g0032_g0028_0	0.64	0	0.1	0.4	0.64	0	0.64	0.62	0.09	OG0001258	gnl|extdb|pgaptmp_000060
Node_g0023_g0025_0	0.88	0.05	0.03	0.28	0.68	0	0.88	0.79	0.21	OG0001258	gnl|extdb|pgaptmp_000060
g0009	5	0	0.34	0.2	1	0	5	5	0.65	OG0001258	gnl|extdb|pgaptmp_000060
g0011	5	0	0.24	0.98	1	0	5	5	0.2	OG0001258	gnl|extdb|pgaptmp_000060
g0013	5	0	0.19	0.44	1	0	5	5	0.15	OG0001258	gnl|extdb|pgaptmp_000060
g0029	5	3	0.22	0.45	1	0.02	5	5	0.82	OG0001258	gnl|extdb|pgaptmp_000060
Node_g0011_g0013_0	5.04	0	0	0.28	1	0.01	5.04	4.82	0.34	OG0001258	gnl|extdb|pgaptmp_000060
Node_g0023_g990069_0	3.74	1.45	0.04	2.28	1	0.02	3.74	2.07	1.43	OG0001258	gnl|extdb|pgaptmp_000060
g0023	4	0	0.04	0.33	1	0	4	4	0.3	OG0001258	gnl|extdb|pgaptmp_000060
Node_g0009_g0011_0	4.69	1.78	0.01	1.58	1	0.67	4.69	2.19	1.9	OG0001258	gnl|extdb|pgaptmp_000060
g990069	3	0	0.76	2.29	1	0	3	3	0.02	OG0001258	gnl|extdb|pgaptmp_000060
g990070	3	0	0	0.55	1	0	3	3	2.56	OG0001258	gnl|extdb|pgaptmp_000060
g990073	3	1	0.03	0.34	1	0.01	3	3	0.03	OG0001258	gnl|extdb|pgaptmp_000060
Node_g0022_g990073_0	1.99	0.01	0.01	0.37	1	0.02	1.99	1.41	0.82	OG0001258	gnl|extdb|pgaptmp_000060
g0022	2	0.01	0.02	0.71	1	0	2	2	0.02	OG0001258	gnl|extdb|pgaptmp_000060
g0024	2	1	0.01	0.46	1	0.01	2	2	0.87	OG0001258	gnl|extdb|pgaptmp_000060
g990067	2	0	0.16	0.66	1	0	2	2	0.78	OG0001258	gnl|extdb|pgaptmp_000060
new	2	0	0.01	0.66	1	0	2	2	1.73	OG0001258	gnl|extdb|pgaptmp_000060
g0019	1	0.01	0.01	0.43	1	0	1	1	0.77	OG0001258	gnl|extdb|pgaptmp_000060
g0032	1	0.01	0.01	0.52	1	0	1	1	0.36	OG0001258	gnl|extdb|pgaptmp_000060
g0038	1	0	0.01	0.43	1	0	1	1	0.74	OG0001258	gnl|extdb|pgaptmp_000060
g990068	1	0	0.17	0.08	1	0	1	1	0.02	OG0001258	gnl|extdb|pgaptmp_000060
Node_g0022_g990068_0	1.15	0.03	0	0.52	1	0.02	1.15	0.68	0.81	OG0001258	gnl|extdb|pgaptmp_000060
Node_g0029_g990067_0	1.38	0.08	0.01	0.61	1	0	1.38	0.81	1.08	OG0001258	gnl|extdb|pgaptmp_000060
Node_g0000_g990076_0	0	0	0.01	0.04	0	0	0	0	0	OG0001595	gnl|extdb|pgaptmp_000051
Node_g0006_g0062_0	0	0	0.01	0.01	0	0	0	0	0	OG0001595	gnl|extdb|pgaptmp_000051
Node_g0024_g990075_0	0	0	0.03	0.08	0	0	0	0	0.01	OG0001595	gnl|extdb|pgaptmp_000051
Node_g0027_g990072_0	0	0	0.01	0.01	0	0	0	0	0	OG0001595	gnl|extdb|pgaptmp_000051
Node_g0028_g0063_0	0	0	0.01	0	0	0	0	0	0	OG0001595	gnl|extdb|pgaptmp_000051
Node_g0033_g990066_0	0	0	0.03	0.05	0	0	0	0	0.01	OG0001595	gnl|extdb|pgaptmp_000051
Node_g0038_g0061_0	0	0	0.05	0.01	0	0	0	0	0.01	OG0001595	gnl|extdb|pgaptmp_000051
Node_g0040_g0043_0	0	0	0.02	0.03	0	0	0	0	0.01	OG0001595	gnl|extdb|pgaptmp_000051
Node_g0051_g990078_0	0	0	0.08	0.05	0	0	0	0	0.01	OG0001595	gnl|extdb|pgaptmp_000051
Node_g0063_g990074_0	0	0	0.01	0.01	0	0	0	0	0.01	OG0001595	gnl|extdb|pgaptmp_000051
g0002	0	0	0.01	0	0	0	0	0	0	OG0001595	gnl|extdb|pgaptmp_000051
g0003	0	0	0.01	0	0	0	0	0	0	OG0001595	gnl|extdb|pgaptmp_000051
g0004	0	0	0.02	0.03	0	0	0	0	0.01	OG0001595	gnl|extdb|pgaptmp_000051
g0006	0	0	0.01	0.02	0	0	0	0	0.01	OG0001595	gnl|extdb|pgaptmp_000051
g0007	0	0	0.01	0	0	0	0	0	0	OG0001595	gnl|extdb|pgaptmp_000051
g0008	0	0	0.02	0.01	0	0	0	0	0.01	OG0001595	gnl|extdb|pgaptmp_000051
g0010	0	0	0.03	0.01	0	0	0	0	0.01	OG0001595	gnl|extdb|pgaptmp_000051
g0012	0	0	0.01	0.02	0	0	0	0	0	OG0001595	gnl|extdb|pgaptmp_000051
g0014	0	0	0.02	0.01	0	0	0	0	0.01	OG0001595	gnl|extdb|pgaptmp_000051
g0016	0	0	0.19	0.03	0	0	0	0	0	OG0001595	gnl|extdb|pgaptmp_000051
g0017	0	0	0.05	0.03	0	0	0	0	0.01	OG0001595	gnl|extdb|pgaptmp_000051
g0018	0	0	0.02	0.01	0	0	0	0	0	OG0001595	gnl|extdb|pgaptmp_000051
g0020	0	0	0.49	0.07	0	0	0	0	0	OG0001595	gnl|extdb|pgaptmp_000051
g0026	0	0	0.18	0.02	0	0	0	0	0.01	OG0001595	gnl|extdb|pgaptmp_000051
g0028	0	0	0.01	0.01	0	0	0	0	0	OG0001595	gnl|extdb|pgaptmp_000051
g0030	0	0	0.02	0.02	0	0	0	0	0.01	OG0001595	gnl|extdb|pgaptmp_000051
g0031	0	0	0.18	0.01	0	0	0	0	0	OG0001595	gnl|extdb|pgaptmp_000051
g0032	0	0	0.03	0.02	0	0	0	0	0.01	OG0001595	gnl|extdb|pgaptmp_000051
g0033	0	0	0.01	0.01	0	0	0	0	0.01	OG0001595	gnl|extdb|pgaptmp_000051
g0034	0	0	0.02	0	0	0	0	0	0	OG0001595	gnl|extdb|pgaptmp_000051
g0035	0	0	0.06	0.04	0	0	0	0	0.01	OG0001595	gnl|extdb|pgaptmp_000051
g0036	0	0	0.01	0	0	0	0	0	0	OG0001595	gnl|extdb|pgaptmp_000051
g0040	0	0	0.01	0.02	0	0	0	0	0.01	OG0001595	gnl|extdb|pgaptmp_000051
g0044	0	0	0.05	0.01	0	0	0	0	0	OG0001595	gnl|extdb|pgaptmp_000051
g0051	0	0	0.01	0.01	0	0	0	0	0.01	OG0001595	gnl|extdb|pgaptmp_000051
g0053	0	0	0.01	0	0	0	0	0	0	OG0001595	gnl|extdb|pgaptmp_000051
g0054	0	0	0.02	0	0	0	0	0	0	OG0001595	gnl|extdb|pgaptmp_000051
g0056	0	0	0.02	0.01	0	0	0	0	0.01	OG0001595	gnl|extdb|pgaptmp_000051
g0057	0	0	0.02	0.03	0	0	0	0	0.01	OG0001595	gnl|extdb|pgaptmp_000051
g0058	0	0	0.01	0	0	0	0	0	0	OG0001595	gnl|extdb|pgaptmp_000051
g0059	0	0	0.01	0.01	0	0	0	0	0	OG0001595	gnl|extdb|pgaptmp_000051
g990069	0	0	0.27	0.03	0	0	0	0	0	OG0001595	gnl|extdb|pgaptmp_000051
g990070	0	0	0.01	0.01	0	0	0	0	0	OG0001595	gnl|extdb|pgaptmp_000051
g990072	0	0	0.01	0.01	0	0	0	0	0.01	OG0001595	gnl|extdb|pgaptmp_000051
g990075	0	0	0.01	0.01	0	0	0	0	0.01	OG0001595	gnl|extdb|pgaptmp_000051
g990077	0	0	0.02	0.03	0	0	0	0	0.01	OG0001595	gnl|extdb|pgaptmp_000051
g990079	0	0	0.28	0.08	0	0	0	0	0.02	OG0001595	gnl|extdb|pgaptmp_000051
g990082	0	0	0.24	0.1	0	0	0	0	0	OG0001595	gnl|extdb|pgaptmp_000051
Node_g0002_g0003_0	0.01	0	0.01	0.02	0.01	0	0.01	0.01	0.01	OG0001595	gnl|extdb|pgaptmp_000051
Node_g0003_g0004_0	0.01	0	0.2	0.18	0.01	0	0.01	0.01	0	OG0001595	gnl|extdb|pgaptmp_000051
Node_g0006_g0007_0	0.01	0	0.15	0.08	0.01	0	0.01	0.01	0.03	OG0001595	gnl|extdb|pgaptmp_000051
Node_g0008_g0057_0	0.01	0	0.36	0.16	0.01	0	0.01	0.01	0.01	OG0001595	gnl|extdb|pgaptmp_000051
Node_g0012_g0014_0	0.01	0	0.01	0.02	0.01	0	0.01	0.01	0	OG0001595	gnl|extdb|pgaptmp_000051
Node_g0026_g0056_0	0.01	0	0.17	0.08	0.01	0	0.01	0.01	0.01	OG0001595	gnl|extdb|pgaptmp_000051
Node_g0027_g0000_0	0.01	0	0.01	0.01	0.01	0	0.01	0.01	0.01	OG0001595	gnl|extdb|pgaptmp_000051
Node_g0028_g0027_0	0.01	0	0.02	0.01	0.01	0	0.01	0.01	0.01	OG0001595	gnl|extdb|pgaptmp_000051
Node_g0028_g990070_0	0.01	0	0.02	0.02	0.01	0	0.01	0	0.03	OG0001595	gnl|extdb|pgaptmp_000051
Node_g0030_g0036_0	0.01	0	0.04	0.04	0.01	0	0.01	0.01	0	OG0001595	gnl|extdb|pgaptmp_000051
Node_g0040_g990077_0	0.01	0	0.02	0	0.01	0	0.01	0.01	0	OG0001595	gnl|extdb|pgaptmp_000051
Node_g0053_g0002_0	0.01	0	0.01	0.02	0.01	0.02	0.01	0.01	0	OG0001595	gnl|extdb|pgaptmp_000051
Node_g0053_g0038_0	0.01	0	0	0	0.01	0	0.01	0.01	0	OG0001595	gnl|extdb|pgaptmp_000051
Node_g0058_g0059_0	0.01	0	0.08	0.06	0.01	0.01	0.01	0.01	0.01	OG0001595	gnl|extdb|pgaptmp_000051
Node_g0003_g0018_0	0.02	0	0	0	0.02	0	0.02	0.02	0.01	OG0001595	gnl|extdb|pgaptmp_000051
Node_g0010_g0012_0	0.02	0	0.44	0.21	0.02	0	0.02	0.02	0	OG0001595	gnl|extdb|pgaptmp_000051
Node_g0024_g0054_0	0.02	0	0.02	0.03	0.02	0	0.02	0.02	0	OG0001595	gnl|extdb|pgaptmp_000051
Node_g0032_g0028_0	0.02	0	0.07	0.04	0.02	0	0.02	0.02	0.01	OG0001595	gnl|extdb|pgaptmp_000051
Node_g0033_g0034_0	0.02	0	0.08	0.01	0.02	0	0.02	0.02	0	OG0001595	gnl|extdb|pgaptmp_000051
Node_g0026_g0040_0	0.03	0	0.02	0.05	0.03	0	0.03	0.03	0.04	OG0001595	gnl|extdb|pgaptmp_000051
Node_g0017_g0024_0	0.04	0	0.4	0.21	0.04	0	0.04	0.04	0.02	OG0001595	gnl|extdb|pgaptmp_000051
Node_g0038_g0001_0	0.04	0	0	0	0.04	0.03	0.04	0.04	0	OG0001595	gnl|extdb|pgaptmp_000051
Node_g0030_g0035_0	0.05	0	0.79	0.29	0.05	0	0.05	0.05	0	OG0001595	gnl|extdb|pgaptmp_000051
Node_g0044_g0058_0	0.05	0	0.03	0.04	0.05	0	0.05	0.05	0.01	OG0001595	gnl|extdb|pgaptmp_000051
Node_g0044_g0051_0	0.07	0	0.32	0.12	0.07	0	0.07	0.07	0.02	OG0001595	gnl|extdb|pgaptmp_000051
Node_g0058_g990081_0	0.07	0	0	0.02	0.07	0	0.07	0.05	0.02	OG0001595	gnl|extdb|pgaptmp_000051
Node_g0023_g0032_0	0.08	0	0.02	0	0.07	0	0.08	0.08	0.01	OG0001595	gnl|extdb|pgaptmp_000051
Node_g0001_g0023_0	0.09	0.01	0	0.01	0.08	0.03	0.09	0.07	0.01	OG0001595	gnl|extdb|pgaptmp_000051
Node_g0029_g0033_0	0.1	0.01	0.1	0.03	0.09	0	0.1	0.1	0.03	OG0001595	gnl|extdb|pgaptmp_000051
Node_g0006_g0022_0	0.13	0	0.04	0.04	0.13	0.01	0.13	0.13	0.01	OG0001595	gnl|extdb|pgaptmp_000051
Node_g0016_g0039_0	0.15	0	0.11	0.11	0.14	0	0.15	0.14	0.1	OG0001595	gnl|extdb|pgaptmp_000051
Node_g0001_g0006_0	0.15	0	0.04	0.08	0.15	0	0.15	0.14	0.03	OG0001595	gnl|extdb|pgaptmp_000051
Node_g0001_g0016_0	0.16	0	0.19	0.17	0.15	0.01	0.16	0.16	0.11	OG0001595	gnl|extdb|pgaptmp_000051
Node_g0001_g0029_0	0.16	0	0.34	0.2	0.16	0	0.16	0.16	0	OG0001595	gnl|extdb|pgaptmp_000051
Node_g0001_g0026_0	0.17	0	0.06	0.09	0.16	0	0.17	0.17	0.02	OG0001595	gnl|extdb|pgaptmp_000051
Node_g0026_g0055_0	0.17	0	0	0.07	0.17	0	0.17	0.17	0.14	OG0001595	gnl|extdb|pgaptmp_000051
Node_g0029_g0031_0	0.18	0.01	0.03	0.15	0.17	0	0.18	0.18	0.1	OG0001595	gnl|extdb|pgaptmp_000051
Node_g0023_g0025_0	0.19	0	0.01	0.13	0.18	0.01	0.19	0.15	0.11	OG0001595	gnl|extdb|pgaptmp_000051
Node_g0016_g990065_0	0.19	0	0.14	0.16	0.19	0.01	0.19	0.17	0.17	OG0001595	gnl|extdb|pgaptmp_000051
Node_g0001_g0008_0	0.21	0	0.03	0.19	0.19	0.01	0.21	0.16	0.08	OG0001595	gnl|extdb|pgaptmp_000051
Node_g0003_g0019_0	0.21	0	0	0.09	0.21	0.02	0.21	0.13	0.17	OG0001595	gnl|extdb|pgaptmp_000051
Node_g0001_g0020_0	0.23	0	0.02	0.06	0.21	0	0.23	0.22	0.08	OG0001595	gnl|extdb|pgaptmp_000051
Node_g990081_g990082_0	0.24	0	0	0.13	0.24	0.01	0.24	0.19	0.16	OG0001595	gnl|extdb|pgaptmp_000051
Node_g0001_g0009_0	0.27	0	0	0.05	0.25	0.1	0.27	0.2	0.08	OG0001595	gnl|extdb|pgaptmp_000051
Node_g0025_g990079_0	0.26	0	0.03	0.23	0.26	0	0.26	0.25	0.1	OG0001595	gnl|extdb|pgaptmp_000051
Node_g0023_g990069_0	0.27	0	0.04	0.23	0.27	0	0.27	0.27	0.12	OG0001595	gnl|extdb|pgaptmp_000051
Node_g0022_g0044_0	0.37	0.01	0.01	0.13	0.34	0.03	0.37	0.33	0.21	OG0001595	gnl|extdb|pgaptmp_000051
Node_g0008_g0042_0	0.36	0	0.05	0.1	0.36	0.01	0.36	0.31	0.19	OG0001595	gnl|extdb|pgaptmp_000051
Node_g0009_g0017_0	0.42	0.02	0.01	0.03	0.36	0.01	0.42	0.37	0.13	OG0001595	gnl|extdb|pgaptmp_000051
Node_g0009_g0010_0	0.46	0.01	0.5	0.34	0.43	0.02	0.46	0.44	0.07	OG0001595	gnl|extdb|pgaptmp_000051
Node_g0020_g0041_0	0.49	0.01	0.05	0.18	0.43	0.01	0.49	0.46	0.29	OG0001595	gnl|extdb|pgaptmp_000051
Node_g0001_g0021_0	0.5	0	0.01	0.1	0.46	0.05	0.5	0.42	0.19	OG0001595	gnl|extdb|pgaptmp_000051
Node_g0009_g0030_0	0.84	0.01	0.43	0.39	0.75	0.01	0.84	0.84	0.04	OG0001595	gnl|extdb|pgaptmp_000051
Node_g0029_g990067_0	0.88	0.1	0	0.34	0.76	0.07	0.88	0.58	0.53	OG0001595	gnl|extdb|pgaptmp_000051
Node_g0009_g0015_0	0.86	0	0.11	0.35	0.81	0.03	0.86	0.79	0.1	OG0001595	gnl|extdb|pgaptmp_000051
Node_g0009_new_0	1.21	0.08	0.01	0.32	0.83	0.08	1.21	0.8	0.64	OG0001595	gnl|extdb|pgaptmp_000051
Node_g0009_g0011_0	0.97	0.01	0.05	0.31	0.96	0.18	0.97	0.62	0.37	OG0001595	gnl|extdb|pgaptmp_000051
g0021	3	0	0.22	0.46	1	0	3	3	0.85	OG0001595	gnl|extdb|pgaptmp_000051
g990068	3	0.1	0.06	1.12	1	0.02	3	3	1.27	OG0001595	gnl|extdb|pgaptmp_000051
g990071	3	0.61	1.15	0.42	1	0	3	3	1.17	OG0001595	gnl|extdb|pgaptmp_000051
new	3	0.02	0.03	1.45	1	0.02	3	3	1.78	OG0001595	gnl|extdb|pgaptmp_000051
g0029	2	0.8	0.11	1.15	1	0	2	2	0.43	OG0001595	gnl|extdb|pgaptmp_000051
g0037	2	0.01	0.19	0.1	1	0	2	2	0.05	OG0001595	gnl|extdb|pgaptmp_000051
g0041	2	0	0.01	0.95	1	0	2	2	1.52	OG0001595	gnl|extdb|pgaptmp_000051
g990067	2	1	0.19	1.62	1	0.01	2	2	0.3	OG0001595	gnl|extdb|pgaptmp_000051
g990073	2	0.01	0.04	0.77	1	0.03	2	2	0.64	OG0001595	gnl|extdb|pgaptmp_000051
Node_g0021_g0037_0	2.13	0.08	0.01	0.73	1	0.06	2.13	1.07	1.5	OG0001595	gnl|extdb|pgaptmp_000051
Node_g0021_g990071_0	2.37	0.01	0.05	0.25	1	0	2.37	2.36	0.28	OG0001595	gnl|extdb|pgaptmp_000051
Node_g0011_g0013_0	1	0	0.01	0.03	1	0	1	0.96	0.04	OG0001595	gnl|extdb|pgaptmp_000051
g0001	1	0	0.05	0.29	1	0	1	1	0.89	OG0001595	gnl|extdb|pgaptmp_000051
g0009	1	0	0.03	0	1	0	1	1	0.06	OG0001595	gnl|extdb|pgaptmp_000051
g0011	1	0	0	0.19	1	0	1	1	0	OG0001595	gnl|extdb|pgaptmp_000051
g0013	1	0	0	0.04	1	0	1	1	0	OG0001595	gnl|extdb|pgaptmp_000051
g0015	1	0	0.08	0.81	1	0	1	1	0.22	OG0001595	gnl|extdb|pgaptmp_000051
g0019	1	0.01	0.02	0.32	1	0	1	1	0.8	OG0001595	gnl|extdb|pgaptmp_000051
g0022	1	0	0.36	0.21	1	0	1	1	0	OG0001595	gnl|extdb|pgaptmp_000051
g0023	1	0	0.01	0.48	1	0.02	1	1	0.72	OG0001595	gnl|extdb|pgaptmp_000051
g0025	1	0	0	0.63	1	0	1	1	0.74	OG0001595	gnl|extdb|pgaptmp_000051
g0039	1	0	0.03	0.43	1	0	1	1	0.88	OG0001595	gnl|extdb|pgaptmp_000051
g0042	1	0	0	0.45	1	0	1	1	0.64	OG0001595	gnl|extdb|pgaptmp_000051
g0055	1	0	0.01	0.52	1	0	1	1	0.84	OG0001595	gnl|extdb|pgaptmp_000051
g990065	1	0	0	0.74	1	0.03	1	1	0.78	OG0001595	gnl|extdb|pgaptmp_000051
g990081	1	0	0	0.57	1	0.01	1	1	0.75	OG0001595	gnl|extdb|pgaptmp_000051
Node_g0022_g990073_0	1.36	0.01	0.39	0.32	1	0	1.36	1.35	0.07	OG0001595	gnl|extdb|pgaptmp_000051
Node_g0022_g990068_0	1.67	0.08	0.02	0.73	1	0.03	1.67	0.84	1.21	OG0001595	gnl|extdb|pgaptmp_000051
Node_g0000_g990076_0	0	0	0.05	0.03	0	0	0	0	0	OG0002285	gnl|extdb|pgaptmp_000056
Node_g0001_g0006_0	0	0	0.07	0.01	0	0	0	0	0	OG0002285	gnl|extdb|pgaptmp_000056
Node_g0001_g0016_0	0	0	0.02	0	0	0	0	0	0	OG0002285	gnl|extdb|pgaptmp_000056
Node_g0001_g0026_0	0	0	0.02	0.01	0	0.01	0	0	0	OG0002285	gnl|extdb|pgaptmp_000056
Node_g0002_g0003_0	0	0	0.01	0.01	0	0	0	0	0.01	OG0002285	gnl|extdb|pgaptmp_000056
Node_g0006_g0007_0	0	0	0.01	0	0	0	0	0	0	OG0002285	gnl|extdb|pgaptmp_000056
Node_g0012_g0014_0	0	0	0.02	0.02	0	0	0	0	0	OG0002285	gnl|extdb|pgaptmp_000056
Node_g0028_g0063_0	0	0	0.01	0	0	0	0	0	0	OG0002285	gnl|extdb|pgaptmp_000056
Node_g0033_g0034_0	0	0	0.07	0.01	0	0	0	0	0	OG0002285	gnl|extdb|pgaptmp_000056
Node_g0040_g0043_0	0	0	0.01	0.01	0	0	0	0	0.01	OG0002285	gnl|extdb|pgaptmp_000056
Node_g0040_g990077_0	0	0	0.01	0.01	0	0	0	0	0.01	OG0002285	gnl|extdb|pgaptmp_000056
Node_g0044_g0051_0	0	0	0.03	0.01	0	0	0	0	0.01	OG0002285	gnl|extdb|pgaptmp_000056
Node_g0058_g0059_0	0	0	0.01	0	0	0	0	0	0	OG0002285	gnl|extdb|pgaptmp_000056
Node_g990081_g990082_0	0	0	0.01	0.01	0	0	0	0	0	OG0002285	gnl|extdb|pgaptmp_000056
g0010	0	0	0.02	0	0	0	0	0	0	OG0002285	gnl|extdb|pgaptmp_000056
g0016	0	0	0.12	0	0	0	0	0	0	OG0002285	gnl|extdb|pgaptmp_000056
g0017	0	0	0.15	0	0	0	0	0	0	OG0002285	gnl|extdb|pgaptmp_000056
g0018	0	0	0.09	0	0	0	0	0	0	OG0002285	gnl|extdb|pgaptmp_000056
g0023	0	0	0.01	0	0	0	0	0	0	OG0002285	gnl|extdb|pgaptmp_000056
g0024	0	0	0.3	0.04	0	0	0	0	0	OG0002285	gnl|extdb|pgaptmp_000056
g0025	0	0	0.21	0.03	0	0	0	0	0	OG0002285	gnl|extdb|pgaptmp_000056
g0026	0	0	0.01	0.02	0	0	0	0	0.01	OG0002285	gnl|extdb|pgaptmp_000056
g0027	0	0	0.29	0.08	0	0	0	0	0	OG0002285	gnl|extdb|pgaptmp_000056
g0029	0	0	0.18	0.01	0	0	0	0	0	OG0002285	gnl|extdb|pgaptmp_000056
g0030	0	0	0.04	0.07	0	0	0	0	0	OG0002285	gnl|extdb|pgaptmp_000056
g0031	0	0	0.07	0	0	0	0	0	0	OG0002285	gnl|extdb|pgaptmp_000056
g0032	0	0	0.01	0	0	0	0	0	0	OG0002285	gnl|extdb|pgaptmp_000056
g0035	0	0	0.23	0.22	0	0	0	0	0.01	OG0002285	gnl|extdb|pgaptmp_000056
g0036	0	0	0.04	0	0	0	0	0	0	OG0002285	gnl|extdb|pgaptmp_000056
g0039	0	0	0.01	0	0	0	0	0	0	OG0002285	gnl|extdb|pgaptmp_000056
g0041	0	0	0.12	0.01	0	0	0	0	0	OG0002285	gnl|extdb|pgaptmp_000056
g0054	0	0	0.15	0	0	0	0	0	0	OG0002285	gnl|extdb|pgaptmp_000056
g0057	0	0	0.16	0.02	0	0	0	0	0	OG0002285	gnl|extdb|pgaptmp_000056
g990068	0	0	0.17	0.07	0	0	0	0	0	OG0002285	gnl|extdb|pgaptmp_000056
g990069	0	0	0.01	0.01	0	0	0	0	0	OG0002285	gnl|extdb|pgaptmp_000056
g990071	0	0	0.99	0.06	0	0	0	0	0	OG0002285	gnl|extdb|pgaptmp_000056
g990078	0	0	0.03	0.01	0	0	0	0	0	OG0002285	gnl|extdb|pgaptmp_000056
g990080	0	0	0.11	0.03	0	0	0	0	0	OG0002285	gnl|extdb|pgaptmp_000056
Node_g0001_g0008_0	0.01	0	0	0	0.01	0	0.01	0.01	0.01	OG0002285	gnl|extdb|pgaptmp_000056
Node_g0006_g0022_0	0.01	0	0	0	0.01	0	0.01	0.01	0.01	OG0002285	gnl|extdb|pgaptmp_000056
Node_g0016_g0039_0	0.01	0	0	0	0.01	0	0.01	0.01	0.01	OG0002285	gnl|extdb|pgaptmp_000056
Node_g0023_g0032_0	0.01	0	0.05	0	0.01	0	0.01	0.01	0.01	OG0002285	gnl|extdb|pgaptmp_000056
Node_g0023_g990069_0	0.01	0	0.02	0	0.01	0	0.01	0.01	0	OG0002285	gnl|extdb|pgaptmp_000056
Node_g0028_g0027_0	0.01	0	0.01	0.03	0.01	0	0.01	0.01	0.01	OG0002285	gnl|extdb|pgaptmp_000056
Node_g0032_g0028_0	0.01	0	0.01	0	0.01	0	0.01	0.01	0.01	OG0002285	gnl|extdb|pgaptmp_000056
Node_g0058_g990081_0	0.01	0	0	0	0.01	0	0.01	0.01	0.01	OG0002285	gnl|extdb|pgaptmp_000056
Node_g0001_g0020_0	0.02	0	0	0	0.02	0	0.02	0.02	0.02	OG0002285	gnl|extdb|pgaptmp_000056
Node_g0010_g0012_0	0.02	0	0.93	0.29	0.02	0	0.02	0.02	0	OG0002285	gnl|extdb|pgaptmp_000056
Node_g0022_g0044_0	0.02	0	0	0.02	0.02	0.01	0.02	0.02	0	OG0002285	gnl|extdb|pgaptmp_000056
Node_g0023_g0025_0	0.03	0	0	0	0.03	0	0.03	0.02	0.02	OG0002285	gnl|extdb|pgaptmp_000056
Node_g0051_g990078_0	0.03	0	0	0	0.03	0.01	0.03	0.03	0.02	OG0002285	gnl|extdb|pgaptmp_000056
Node_g0030_g0036_0	0.04	0	0.18	0.22	0.04	0	0.04	0.04	0	OG0002285	gnl|extdb|pgaptmp_000056
Node_g0001_g0023_0	0.05	0	0	0.02	0.05	0.05	0.05	0.05	0	OG0002285	gnl|extdb|pgaptmp_000056
Node_g0027_g0000_0	0.05	0	0	0.03	0.05	0	0.05	0.04	0.04	OG0002285	gnl|extdb|pgaptmp_000056
Node_g0001_g0029_0	0.07	0	0.42	0.14	0.07	0	0.07	0.07	0	OG0002285	gnl|extdb|pgaptmp_000056
Node_g0029_g0031_0	0.07	0	0.01	0.01	0.07	0	0.07	0.07	0.01	OG0002285	gnl|extdb|pgaptmp_000056
Node_g0029_g0033_0	0.07	0	0.01	0	0.07	0	0.07	0.07	0.01	OG0002285	gnl|extdb|pgaptmp_000056
Node_g0003_g0018_0	0.09	0	0	0.04	0.09	0	0.09	0.09	0.09	OG0002285	gnl|extdb|pgaptmp_000056
Node_g0008_g0042_0	0.09	0	0	0.01	0.09	0	0.09	0.09	0.08	OG0002285	gnl|extdb|pgaptmp_000056
Node_g0051_g990080_0	0.11	0	0.01	0.05	0.11	0	0.11	0.11	0.09	OG0002285	gnl|extdb|pgaptmp_000056
Node_g0016_g990065_0	0.12	0	0	0.02	0.12	0	0.12	0.12	0.11	OG0002285	gnl|extdb|pgaptmp_000056
Node_g0020_g0041_0	0.12	0	0	0.01	0.12	0	0.12	0.11	0.1	OG0002285	gnl|extdb|pgaptmp_000056
Node_g0017_g0024_0	0.15	0	0.36	0.09	0.15	0	0.15	0.15	0	OG0002285	gnl|extdb|pgaptmp_000056
Node_g0024_g0054_0	0.15	0	0.01	0.02	0.15	0	0.15	0.15	0.01	OG0002285	gnl|extdb|pgaptmp_000056
Node_g0008_g0057_0	0.16	0	0.07	0.03	0.16	0	0.16	0.14	0.14	OG0002285	gnl|extdb|pgaptmp_000056
Node_g0022_g990068_0	0.17	0	0	0.07	0.17	0	0.17	0.13	0.15	OG0002285	gnl|extdb|pgaptmp_000056
Node_g0029_g990067_0	0.18	0	0.02	0.09	0.18	0.01	0.18	0.17	0.12	OG0002285	gnl|extdb|pgaptmp_000056
Node_g0025_g990079_0	0.21	0	0.02	0.07	0.21	0.01	0.21	0.2	0.19	OG0002285	gnl|extdb|pgaptmp_000056
Node_g0030_g0035_0	0.22	0	0.71	0.55	0.22	0	0.22	0.22	0	OG0002285	gnl|extdb|pgaptmp_000056
Node_g0027_g990072_0	0.29	0	0	0.1	0.29	0.02	0.29	0.25	0.22	OG0002285	gnl|extdb|pgaptmp_000056
Node_g0024_g990075_0	0.3	0	0	0.08	0.3	0.01	0.3	0.27	0.14	OG0002285	gnl|extdb|pgaptmp_000056
Node_g0001_g0009_0	0.43	0	0	0.08	0.43	0.38	0.43	0.43	0	OG0002285	gnl|extdb|pgaptmp_000056
Node_g0001_g0021_0	0.49	0	0	0.11	0.49	0.03	0.49	0.47	0.03	OG0002285	gnl|extdb|pgaptmp_000056
Node_g0009_g0017_0	0.51	0	0	0.2	0.51	0.03	0.51	0.49	0.05	OG0002285	gnl|extdb|pgaptmp_000056
Node_g0009_g0030_0	0.93	0	0.06	0.41	0.93	0	0.93	0.93	0.02	OG0002285	gnl|extdb|pgaptmp_000056
Node_g0009_g0010_0	0.95	0	0.04	0.31	0.95	0	0.95	0.95	0.01	OG0002285	gnl|extdb|pgaptmp_000056
Node_g0009_new_0	0.97	0	0	0.33	0.97	0.11	0.97	0.77	0.35	OG0002285	gnl|extdb|pgaptmp_000056
Node_g0009_g0011_0	1.08	0.12	0.01	0.51	0.97	0.01	1.08	0.96	0.01	OG0002285	gnl|extdb|pgaptmp_000056
Node_g0009_g0015_0	0.98	0	0	0.57	0.98	0.02	0.98	0.97	0.03	OG0002285	gnl|extdb|pgaptmp_000056
Node_g0021_g0037_0	0.99	0	0.01	0.33	0.99	0.09	0.99	0.71	0.42	OG0002285	gnl|extdb|pgaptmp_000056
Node_g0021_g990071_0	0.99	0	0.01	0.01	0.99	0	0.99	0.99	0.01	OG0002285	gnl|extdb|pgaptmp_000056
g990073	4	1.84	0.02	3.42	1	0.01	4	4	0.62	OG0002285	gnl|extdb|pgaptmp_000056
Node_g0003_g0004_0	1	0	0	0	1	0	1	1	0	OG0002285	gnl|extdb|pgaptmp_000056
Node_g0003_g0019_0	1	0	0.01	0.54	1	0	1	0.43	0.92	OG0002285	gnl|extdb|pgaptmp_000056
g0003	1	0	0	0	1	0	1	1	0	OG0002285	gnl|extdb|pgaptmp_000056
g0004	1	0	0	0	1	0	1	1	0	OG0002285	gnl|extdb|pgaptmp_000056
g0008	1	0	0	0.13	1	0.01	1	1	0.83	OG0002285	gnl|extdb|pgaptmp_000056
g0009	1	0	0.34	0.16	1	0	1	1	0.26	OG0002285	gnl|extdb|pgaptmp_000056
g0011	1	0	0.58	0.01	1	0	1	1	0.42	OG0002285	gnl|extdb|pgaptmp_000056
g0013	1	0	0.31	0.26	1	0	1	1	0.15	OG0002285	gnl|extdb|pgaptmp_000056
g0015	1	0.01	0.01	0.26	1	0.01	1	1	0.01	OG0002285	gnl|extdb|pgaptmp_000056
g0019	1	0	0	0	1	0	1	1	0	OG0002285	gnl|extdb|pgaptmp_000056
g0020	1	0	0	0.19	1	0	1	1	0.88	OG0002285	gnl|extdb|pgaptmp_000056
g0021	1	0	0	0.02	1	0	1	1	0.01	OG0002285	gnl|extdb|pgaptmp_000056
g0022	1	0.01	0.56	0.28	1	0	1	1	0	OG0002285	gnl|extdb|pgaptmp_000056
g0037	1	0	0	0.02	1	0	1	1	0.01	OG0002285	gnl|extdb|pgaptmp_000056
g0042	1	0	0.02	0.03	1	0	1	1	0.93	OG0002285	gnl|extdb|pgaptmp_000056
g0051	1	0	0	0.07	1	0	1	1	0.89	OG0002285	gnl|extdb|pgaptmp_000056
g990065	1	0	0	0.14	1	0	1	1	0.88	OG0002285	gnl|extdb|pgaptmp_000056
g990067	1	0	0	0.29	1	0.03	1	1	0.79	OG0002285	gnl|extdb|pgaptmp_000056
g990072	1	0	0	0.51	1	0.01	1	1	0.7	OG0002285	gnl|extdb|pgaptmp_000056
g990075	1	0	0	0.28	1	0.05	1	1	0.65	OG0002285	gnl|extdb|pgaptmp_000056
g990079	1	0	0	0.1	1	0	1	1	0.79	OG0002285	gnl|extdb|pgaptmp_000056
new	1	0	0.01	0.28	1	0	1	1	0.04	OG0002285	gnl|extdb|pgaptmp_000056
Node_g0011_g0013_0	1.16	0	0	0.06	1	0	1.16	1.13	0.08	OG0002285	gnl|extdb|pgaptmp_000056
Node_g0022_g990073_0	1.55	0.46	0	0.61	1	0.08	1.55	0.9	0.84	OG0002285	gnl|extdb|pgaptmp_000056
Node_g0001_g0026_0	0	0	0.03	0.01	0	0	0	0	0	OG0002327	gnl|extdb|pgaptmp_000057
Node_g0006_g0007_0	0	0	0.14	0.03	0	0	0	0	0	OG0002327	gnl|extdb|pgaptmp_000057
Node_g0006_g0062_0	0	0	0.01	0.03	0	0	0	0	0.01	OG0002327	gnl|extdb|pgaptmp_000057
Node_g0017_g0024_0	0	0	0.08	0.03	0	0	0	0	0	OG0002327	gnl|extdb|pgaptmp_000057
Node_g0024_g0054_0	0	0.01	0.02	0.03	0	0	0	0	0.01	OG0002327	gnl|extdb|pgaptmp_000057
Node_g0025_g990079_0	0	0	0.04	0.04	0	0	0	0	0.01	OG0002327	gnl|extdb|pgaptmp_000057
Node_g0026_g0056_0	0	0	0.01	0.01	0	0	0	0	0.01	OG0002327	gnl|extdb|pgaptmp_000057
Node_g0027_g0000_0	0	0	0.07	0.03	0	0	0	0	0	OG0002327	gnl|extdb|pgaptmp_000057
Node_g0027_g990072_0	0	0	0.01	0.02	0	0	0	0	0.01	OG0002327	gnl|extdb|pgaptmp_000057
Node_g0030_g0035_0	0	0	0.21	0.03	0	0	0	0	0	OG0002327	gnl|extdb|pgaptmp_000057
Node_g0040_g990077_0	0	0	0.02	0	0	0	0	0	0	OG0002327	gnl|extdb|pgaptmp_000057
Node_g0051_g990078_0	0	0	0.03	0.02	0	0	0	0	0.01	OG0002327	gnl|extdb|pgaptmp_000057
Node_g0058_g990081_0	0	0	0.01	0.01	0	0	0	0	0	OG0002327	gnl|extdb|pgaptmp_000057
Node_g990081_g990082_0	0	0	0.01	0.02	0	0	0	0	0.01	OG0002327	gnl|extdb|pgaptmp_000057
g0000	0	0	0.01	0.01	0	0	0	0	0	OG0002327	gnl|extdb|pgaptmp_000057
g0008	0	0	0.01	0.02	0	0	0	0	0	OG0002327	gnl|extdb|pgaptmp_000057
g0010	0	0	0.01	0.02	0	0	0	0	0	OG0002327	gnl|extdb|pgaptmp_000057
g0012	0	0	0.01	0.01	0	0	0	0	0	OG0002327	gnl|extdb|pgaptmp_000057
g0014	0	0	0.01	0	0	0	0	0	0	OG0002327	gnl|extdb|pgaptmp_000057
g0015	0	0	0.22	0.02	0	0	0	0	0.01	OG0002327	gnl|extdb|pgaptmp_000057
g0016	0	0	0.31	0.19	0	0	0	0	0	OG0002327	gnl|extdb|pgaptmp_000057
g0025	0	0	0.01	0.01	0	0.01	0	0	0	OG0002327	gnl|extdb|pgaptmp_000057
g0026	0	0	0.18	0	0	0	0	0	0	OG0002327	gnl|extdb|pgaptmp_000057
g0028	0	0	0.43	0.04	0	0	0	0	0	OG0002327	gnl|extdb|pgaptmp_000057
g0029	0	0	0.21	0.12	0	0.01	0	0	0	OG0002327	gnl|extdb|pgaptmp_000057
g0030	0	0	0.01	0	0	0	0	0	0	OG0002327	gnl|extdb|pgaptmp_000057
g0031	0	0	0.07	0.03	0	0	0	0	0	OG0002327	gnl|extdb|pgaptmp_000057
g0032	0	0	0.04	0.01	0	0	0	0	0.01	OG0002327	gnl|extdb|pgaptmp_000057
g0033	0	0	0.01	0	0	0	0	0	0	OG0002327	gnl|extdb|pgaptmp_000057
g0034	0	0	0.02	0	0	0	0	0	0	OG0002327	gnl|extdb|pgaptmp_000057
g0036	0	0	0.01	0.01	0	0	0	0	0	OG0002327	gnl|extdb|pgaptmp_000057
g0038	0	0	0.01	0.02	0	0	0	0	0	OG0002327	gnl|extdb|pgaptmp_000057
g0039	0	0	0.05	0.02	0	0	0	0	0	OG0002327	gnl|extdb|pgaptmp_000057
g0041	0	0	0.01	0.01	0	0	0	0	0.01	OG0002327	gnl|extdb|pgaptmp_000057
g0042	0	0	0.01	0.02	0	0	0	0	0	OG0002327	gnl|extdb|pgaptmp_000057
g0044	0	0	0.01	0	0	0	0	0	0	OG0002327	gnl|extdb|pgaptmp_000057
g0056	0	0	0.01	0.01	0	0.01	0	0	0	OG0002327	gnl|extdb|pgaptmp_000057
g0057	0	0	0.02	0.02	0	0	0	0	0.01	OG0002327	gnl|extdb|pgaptmp_000057
g0061	0	0	0.01	0	0	0	0	0	0	OG0002327	gnl|extdb|pgaptmp_000057
g0063	0	0	0.35	0.08	0	0	0	0	0	OG0002327	gnl|extdb|pgaptmp_000057
g990066	0	0	0.01	0.01	0	0	0	0	0	OG0002327	gnl|extdb|pgaptmp_000057
g990069	0	0	0.23	0.07	0	0	0	0	0.01	OG0002327	gnl|extdb|pgaptmp_000057
g990076	0	0	0.01	0.01	0	0	0	0	0	OG0002327	gnl|extdb|pgaptmp_000057
g990077	0	0	0.01	0.01	0	0	0	0	0.01	OG0002327	gnl|extdb|pgaptmp_000057
g990080	0	0	0.01	0.02	0	0	0	0	0.01	OG0002327	gnl|extdb|pgaptmp_000057
g990081	0	0	0.01	0.01	0	0.01	0	0	0	OG0002327	gnl|extdb|pgaptmp_000057
Node_g0000_g990076_0	0.01	0	0	0	0.01	0	0.01	0	0.01	OG0002327	gnl|extdb|pgaptmp_000057
Node_g0008_g0042_0	0.01	0	0.03	0.03	0.01	0	0.01	0.01	0.01	OG0002327	gnl|extdb|pgaptmp_000057
Node_g0008_g0057_0	0.01	0	0	0	0.01	0	0.01	0.01	0	OG0002327	gnl|extdb|pgaptmp_000057
Node_g0010_g0012_0	0.01	0	0.41	0.07	0.01	0	0.01	0	0.01	OG0002327	gnl|extdb|pgaptmp_000057
Node_g0012_g0014_0	0.01	0.01	0.01	0.03	0.01	0	0.01	0.01	0	OG0002327	gnl|extdb|pgaptmp_000057
Node_g0023_g0032_0	0.01	0	0	0	0.01	0	0.01	0	0.01	OG0002327	gnl|extdb|pgaptmp_000057
Node_g0030_g0036_0	0.01	0	0	0	0.01	0.01	0.01	0.01	0	OG0002327	gnl|extdb|pgaptmp_000057
Node_g0033_g990066_0	0.01	0	0.01	0.02	0.01	0	0.01	0.01	0	OG0002327	gnl|extdb|pgaptmp_000057
Node_g0038_g0061_0	0.01	0	0.01	0.02	0.01	0	0.01	0.01	0.02	OG0002327	gnl|extdb|pgaptmp_000057
Node_g0044_g0058_0	0.01	0	0.02	0.02	0.01	0	0.01	0.01	0.01	OG0002327	gnl|extdb|pgaptmp_000057
Node_g0026_g0040_0	0.02	0	0	0	0.02	0	0.02	0.02	0.02	OG0002327	gnl|extdb|pgaptmp_000057
Node_g0033_g0034_0	0.02	0	0.04	0.02	0.02	0	0.02	0.02	0	OG0002327	gnl|extdb|pgaptmp_000057
Node_g0044_g0051_0	0.02	0	0.36	0.18	0.02	0	0.02	0.02	0.01	OG0002327	gnl|extdb|pgaptmp_000057
Node_g0001_g0006_0	0.03	0	0.02	0.01	0.03	0	0.03	0.02	0.01	OG0002327	gnl|extdb|pgaptmp_000057
Node_g0001_g0008_0	0.03	0	0.01	0.01	0.03	0	0.03	0.03	0.01	OG0002327	gnl|extdb|pgaptmp_000057
Node_g0023_g0025_0	0.03	0	0	0	0.03	0	0.03	0.02	0.02	OG0002327	gnl|extdb|pgaptmp_000057
Node_g0032_g0028_0	0.03	0	0	0	0.03	0	0.03	0.03	0.02	OG0002327	gnl|extdb|pgaptmp_000057
Node_g0001_g0029_0	0.04	0	0.08	0.06	0.04	0	0.04	0.04	0	OG0002327	gnl|extdb|pgaptmp_000057
Node_g0001_g0009_0	0.05	0	0	0.03	0.05	0.02	0.05	0.04	0.03	OG0002327	gnl|extdb|pgaptmp_000057
Node_g0016_g0039_0	0.05	0.01	0.01	0.02	0.05	0	0.05	0.03	0.05	OG0002327	gnl|extdb|pgaptmp_000057
Node_g0029_g0033_0	0.06	0	0.01	0	0.06	0	0.06	0.04	0.03	OG0002327	gnl|extdb|pgaptmp_000057
Node_g0028_g0027_0	0.07	0	0	0.07	0.07	0.01	0.07	0.06	0.03	OG0002327	gnl|extdb|pgaptmp_000057
Node_g0029_g0031_0	0.07	0	0	0.02	0.07	0	0.07	0.07	0.01	OG0002327	gnl|extdb|pgaptmp_000057
Node_g0009_g0017_0	0.08	0	0.01	0.04	0.08	0	0.08	0.08	0.04	OG0002327	gnl|extdb|pgaptmp_000057
Node_g0001_g0021_0	0.12	0	0	0.07	0.12	0.02	0.12	0.11	0.05	OG0002327	gnl|extdb|pgaptmp_000057
Node_g0006_g0022_0	0.14	0	0	0.04	0.14	0	0.14	0.13	0.11	OG0002327	gnl|extdb|pgaptmp_000057
Node_g0026_g0055_0	0.18	0	0.01	0.12	0.18	0	0.18	0.18	0.17	OG0002327	gnl|extdb|pgaptmp_000057
Node_g0029_g990067_0	0.2	0	0.01	0.14	0.2	0.02	0.2	0.17	0.12	OG0002327	gnl|extdb|pgaptmp_000057
Node_g0009_g0015_0	0.21	0.01	0.02	0.02	0.2	0.01	0.21	0.21	0	OG0002327	gnl|extdb|pgaptmp_000057
Node_g0009_g0030_0	0.21	0	0.1	0.08	0.21	0	0.21	0.21	0.01	OG0002327	gnl|extdb|pgaptmp_000057
Node_g0023_g990069_0	0.22	0	0	0.11	0.22	0	0.22	0.21	0.19	OG0002327	gnl|extdb|pgaptmp_000057
Node_g0009_new_0	0.3	0	0	0.13	0.3	0.04	0.3	0.18	0.18	OG0002327	gnl|extdb|pgaptmp_000057
Node_g0016_g990065_0	0.31	0	0	0.09	0.31	0.01	0.31	0.25	0.25	OG0002327	gnl|extdb|pgaptmp_000057
Node_g0028_g0063_0	0.35	0	0	0.15	0.35	0.01	0.35	0.24	0.27	OG0002327	gnl|extdb|pgaptmp_000057
Node_g0063_g990074_0	0.35	0	0.07	0.17	0.35	0	0.35	0.35	0.07	OG0002327	gnl|extdb|pgaptmp_000057
Node_g0022_g0044_0	0.37	0	0	0.16	0.35	0.01	0.37	0.33	0.22	OG0002327	gnl|extdb|pgaptmp_000057
Node_g0009_g0010_0	0.41	0	0	0.07	0.38	0.07	0.41	0.39	0.13	OG0002327	gnl|extdb|pgaptmp_000057
Node_g0028_g990070_0	0.43	0	0.03	0.33	0.43	0	0.43	0.43	0.11	OG0002327	gnl|extdb|pgaptmp_000057
Node_g0021_g0037_0	1.02	0.04	0.01	0.69	0.96	0.05	1.02	0.57	0.82	OG0002327	gnl|extdb|pgaptmp_000057
Node_g0021_g990071_0	1.23	0.02	0	0.17	0.99	0.02	1.23	1.19	0.17	OG0002327	gnl|extdb|pgaptmp_000057
Node_g0009_g0011_0	1.87	0.17	0.01	0.59	1	0.52	1.87	1.31	0.78	OG0002327	gnl|extdb|pgaptmp_000057
g0009	2	0	0.08	0.13	1	0	2	2	0.21	OG0002327	gnl|extdb|pgaptmp_000057
g0011	2	0	0.16	0.6	1	0	2	2	0.14	OG0002327	gnl|extdb|pgaptmp_000057
g0013	2	0	0.09	0.21	1	0	2	2	0.07	OG0002327	gnl|extdb|pgaptmp_000057
g0022	2	0	0.16	0.14	1	0	2	2	0.05	OG0002327	gnl|extdb|pgaptmp_000057
g990067	2	0.97	0.01	0.49	1	0	2	2	0.84	OG0002327	gnl|extdb|pgaptmp_000057
g990068	2	0	0.05	0.2	1	0	2	2	0.04	OG0002327	gnl|extdb|pgaptmp_000057
g990071	2	0.29	0.58	2.3	1	0	2	2	1.06	OG0002327	gnl|extdb|pgaptmp_000057
g990073	2	0	0.87	0.56	1	0	2	2	0.76	OG0002327	gnl|extdb|pgaptmp_000057
Node_g0022_g990068_0	2.01	0.06	0	0.74	1	0.08	2.01	0.93	1.5	OG0002327	gnl|extdb|pgaptmp_000057
Node_g0011_g0013_0	2.02	0.01	0	0.07	1	0	2.02	1.92	0.14	OG0002327	gnl|extdb|pgaptmp_000057
Node_g0022_g990073_0	2.11	0	0.02	0.06	1	0	2.11	2.06	0.12	OG0002327	gnl|extdb|pgaptmp_000057
g0021	1	0	0.29	0.18	1	0	1	1	0.06	OG0002327	gnl|extdb|pgaptmp_000057
g0023	1	0	0	0.31	1	0.02	1	1	0.76	OG0002327	gnl|extdb|pgaptmp_000057
g0037	1	0	0.07	0.11	1	0.01	1	1	0.04	OG0002327	gnl|extdb|pgaptmp_000057
g0055	1	0	0	0.39	1	0.01	1	1	0.81	OG0002327	gnl|extdb|pgaptmp_000057
g990065	1	0	0	0.58	1	0.02	1	1	0.67	OG0002327	gnl|extdb|pgaptmp_000057
g990070	1	0	0	0.5	1	0	1	1	0.57	OG0002327	gnl|extdb|pgaptmp_000057
g990074	1	0	0	0.39	1	0	1	1	0.65	OG0002327	gnl|extdb|pgaptmp_000057
new	1	0	0	0.48	1	0	1	1	0.7	OG0002327	gnl|extdb|pgaptmp_000057
Node_g0000_g990076_0	0.442	0	0.24	0.57	0.442	0	0.442	0.442	0.094	OG0001236	pgaptmp_002468
Node_g0001_g0006_0	0.132	0	0.1	0.064	0.132	0	0.132	0.126	0.016	OG0001236	pgaptmp_002468
Node_g0001_g0008_0	0.198	0	0.012	0.062	0.19	0	0.198	0.178	0.078	OG0001236	pgaptmp_002468
Node_g0001_g0009_0	0.956	0	0.058	0.328	0.868	0.002	0.956	0.928	0.09	OG0001236	pgaptmp_002468
Node_g0001_g0016_0	0.192	0	0.15	0.098	0.192	0.002	0.192	0.192	0.024	OG0001236	pgaptmp_002468
Node_g0001_g0020_0	0.316	0	0.016	0.136	0.296	0.002	0.316	0.226	0.198	OG0001236	pgaptmp_002468
Node_g0001_g0021_0	0.378	0	0.64	0.312	0.364	0.002	0.378	0.352	0.06	OG0001236	pgaptmp_002468
Node_g0001_g0023_0	0.922	0	0.036	0.15	0.878	0.002	0.922	0.878	0.058	OG0001236	pgaptmp_002468
Node_g0001_g0026_0	0.132	0	0.118	0.074	0.124	0	0.132	0.126	0.052	OG0001236	pgaptmp_002468
Node_g0001_g0029_0	0.216	0	0.18	0.154	0.216	0.002	0.216	0.216	0.016	OG0001236	pgaptmp_002468
Node_g0002_g0003_0	0.02	0	0.14	0.104	0.02	0	0.02	0.02	0.006	OG0001236	pgaptmp_002468
Node_g0003_g0004_0	0.002	0	0.014	0.02	0.002	0	0.002	0.002	0.008	OG0001236	pgaptmp_002468
Node_g0003_g0018_0	0.01	0	0.024	0.032	0.01	0.002	0.01	0.01	0.012	OG0001236	pgaptmp_002468
Node_g0003_g0019_0	0.008	0	0.018	0.022	0.008	0	0.008	0.008	0.016	OG0001236	pgaptmp_002468
Node_g0006_g0007_0	0.004	0	0.02	0.018	0.004	0	0.004	0.004	0.008	OG0001236	pgaptmp_002468
Node_g0006_g0022_0	0.016	0	0.128	0.038	0.016	0	0.016	0.016	0.012	OG0001236	pgaptmp_002468
Node_g0006_g0062_0	0	0	0.012	0.01	0	0	0	0	0.008	OG0001236	pgaptmp_002468
Node_g0008_g0042_0	0.42	0	0.036	0.156	0.384	0	0.42	0.378	0.258	OG0001236	pgaptmp_002468
Node_g0008_g0057_0	0.01	0	0.418	0.178	0.01	0	0.01	0.01	0.008	OG0001236	pgaptmp_002468
Node_g0009_g0010_0	1.032	0	0.022	0.136	0.994	0	1.032	1.026	0.04	OG0001236	pgaptmp_002468
Node_g0009_g0011_0	0.854	0.012	0.262	0.34	0.832	0	0.854	0.82	0.072	OG0001236	pgaptmp_002468
Node_g0009_g0015_0	1.014	0.01	0.016	0.252	1	0	1.014	1.002	0.016	OG0001236	pgaptmp_002468
Node_g0009_g0017_0	1.178	0.002	0.08	0.46	0.998	0	1.178	0.978	0.3	OG0001236	pgaptmp_002468
Node_g0009_g0030_0	1.004	0	0.022	0.028	0.998	0	1.004	1.002	0.016	OG0001236	pgaptmp_002468
Node_g0009_new_0	1.01	0	0.174	0.102	1	0	1.01	1.008	0.006	OG0001236	pgaptmp_002468
Node_g0010_g0012_0	0.802	0.004	0.324	0.344	0.79	0	0.802	0.778	0.09	OG0001236	pgaptmp_002468
Node_g0011_g0013_0	1.074	0	0.012	0.014	0.996	0	1.074	0.908	0.232	OG0001236	pgaptmp_002468
Node_g0012_g0014_0	1.052	0	0.022	0.04	0.992	0	1.052	0.844	0.272	OG0001236	pgaptmp_002468
Node_g0016_g0039_0	0.38	0	0.008	0.168	0.38	0.002	0.38	0.33	0.194	OG0001236	pgaptmp_002468
Node_g0016_g990065_0	0	0	0.388	0.096	0	0	0	0	0.008	OG0001236	pgaptmp_002468
Node_g0017_g0024_0	1.276	0	0.004	0.094	1	0.004	1.276	1.268	0.098	OG0001236	pgaptmp_002468
Node_g0020_g0041_0	0.716	0.002	0.036	0.232	0.564	0	0.716	0.66	0.434	OG0001236	pgaptmp_002468
Node_g0021_g0037_0	0.432	0	0.098	0.188	0.406	0.004	0.432	0.414	0.148	OG0001236	pgaptmp_002468
Node_g0021_g990071_0	1.236	0	0.012	0.354	1	0.006	1.236	0.684	0.81	OG0001236	pgaptmp_002468
Node_g0022_g0044_0	0.014	0	0.018	0.012	0.014	0	0.014	0.01	0.016	OG0001236	pgaptmp_002468
Node_g0022_g990068_0	0.032	0	0.016	0.038	0.032	0.002	0.032	0.024	0.032	OG0001236	pgaptmp_002468
Node_g0022_g990073_0	0.196	0	0.008	0.044	0.196	0	0.196	0.154	0.172	OG0001236	pgaptmp_002468
Node_g0023_g0025_0	0.772	0	0.092	0.106	0.734	0.002	0.772	0.73	0.118	OG0001236	pgaptmp_002468
Node_g0023_g0032_0	0.744	0	0.212	0.142	0.716	0	0.744	0.732	0.034	OG0001236	pgaptmp_002468
Node_g0023_g990069_0	1.004	0	0.072	0.16	1	0	1.004	0.794	0.304	OG0001236	pgaptmp_002468
Node_g0024_g0054_0	1.932	0	0.008	0.308	1	0.016	1.932	1.514	0.648	OG0001236	pgaptmp_002468
Node_g0024_g990075_0	2.09	0	0.044	0.158	1	0	2.09	2.046	0.202	OG0001236	pgaptmp_002468
Node_g0025_g990079_0	0.196	0	0.704	0.184	0.194	0.002	0.196	0.196	0.126	OG0001236	pgaptmp_002468
Node_g0026_g0040_0	0.004	0	0.008	0.01	0.004	0	0.004	0.002	0.006	OG0001236	pgaptmp_002468
Node_g0026_g0055_0	0	0	0.012	0.018	0	0	0	0	0.008	OG0001236	pgaptmp_002468
Node_g0026_g0056_0	0.006	0	0.14	0.046	0.006	0	0.006	0.006	0.014	OG0001236	pgaptmp_002468
Node_g0027_g0000_0	0.588	0	0.038	0.15	0.524	0.008	0.588	0.434	0.296	OG0001236	pgaptmp_002468
Node_g0027_g990072_0	1.174	0.002	0.038	0.458	0.822	0.014	1.174	1.002	0.608	OG0001236	pgaptmp_002468
Node_g0028_g0027_0	0.322	0	0.014	0.118	0.306	0.01	0.322	0.236	0.162	OG0001236	pgaptmp_002468
Node_g0028_g0063_0	0.232	0	0.134	0.144	0.23	0	0.232	0.224	0.044	OG0001236	pgaptmp_002468
Node_g0028_g990070_0	0.514	0	0.014	0.22	0.466	0.004	0.514	0.474	0.292	OG0001236	pgaptmp_002468
Node_g0029_g0031_0	0.008	0	0.172	0.066	0.008	0	0.008	0.008	0.008	OG0001236	pgaptmp_002468
Node_g0029_g0033_0	0.172	0	0.084	0.1	0.166	0	0.172	0.168	0.04	OG0001236	pgaptmp_002468
Node_g0029_g990067_0	0.004	0	0.022	0.026	0.004	0	0.004	0.004	0.018	OG0001236	pgaptmp_002468
Node_g0030_g0035_0	1.006	0	0.062	0.032	1	0	1.006	0.956	0.064	OG0001236	pgaptmp_002468
Node_g0030_g0036_0	1	0	0.02	0.018	1	0.002	1	1	0.012	OG0001236	pgaptmp_002468
Node_g0032_g0028_0	0.164	0	0.624	0.104	0.162	0.002	0.164	0.16	0.042	OG0001236	pgaptmp_002468
Node_g0033_g0034_0	0.344	0	0.014	0.088	0.322	0	0.344	0.34	0.186	OG0001236	pgaptmp_002468
Node_g0033_g990066_0	1.604	0.028	0.008	0.394	1	0.006	1.604	0.834	1.234	OG0001236	pgaptmp_002468
Node_g0038_g0001_0	0.898	0.008	0.004	0.548	0.89	0.15	0.898	0.868	0.028	OG0001236	pgaptmp_002468
Node_g0038_g0061_0	1	0	0.026	0.148	0.994	0.01	1	0.916	0.118	OG0001236	pgaptmp_002468
Node_g0040_g0043_0	0	0	0.01	0.006	0	0	0	0	0.006	OG0001236	pgaptmp_002468
Node_g0040_g990077_0	0.004	0	0.008	0.01	0.004	0	0.004	0.004	0.008	OG0001236	pgaptmp_002468
Node_g0044_g0051_0	0.014	0	0.014	0.022	0.014	0	0.014	0.014	0.014	OG0001236	pgaptmp_002468
Node_g0044_g0058_0	0.006	0	0.02	0.014	0.006	0	0.006	0.006	0.012	OG0001236	pgaptmp_002468
Node_g0051_g990078_0	0.004	0	0.018	0.018	0.004	0	0.004	0.002	0.008	OG0001236	pgaptmp_002468
Node_g0051_g990080_0	0.002	0	0.004	0.004	0.002	0	0.002	0.002	0.002	OG0001236	pgaptmp_002468
Node_g0053_g0002_0	0.154	0	0.004	0.08	0.154	0.158	0.154	0.154	0	OG0001236	pgaptmp_002468
Node_g0053_g0038_0	0.716	0	0	0.566	0.716	0.538	0.716	0.698	0.024	OG0001236	pgaptmp_002468
Node_g0058_g0059_0	0.002	0	0.022	0.024	0.002	0	0.002	0.002	0.014	OG0001236	pgaptmp_002468
Node_g0058_g990081_0	0.01	0	0.014	0.02	0.01	0	0.01	0.01	0.018	OG0001236	pgaptmp_002468
Node_g0063_g990074_0	0.01	0	0.226	0.088	0.01	0	0.01	0.01	0.004	OG0001236	pgaptmp_002468
Node_g990081_g990082_0	0.004	0	0.014	0.016	0.004	0	0.004	0.004	0.008	OG0001236	pgaptmp_002468
g0000	0	0	0.444	0.03	0	0	0	0	0.002	OG0001236	pgaptmp_002468
g0001	0	0	0.2	0.008	0	0	0	0	0.008	OG0001236	pgaptmp_002468
g0002	0	0	0.028	0.018	0	0	0	0	0.008	OG0001236	pgaptmp_002468
g0003	0	0	0.008	0.022	0	0.002	0	0	0.004	OG0001236	pgaptmp_002468
g0004	0	0	0.004	0.004	0	0	0	0	0.002	OG0001236	pgaptmp_002468
g0006	0	0	0.008	0.008	0	0	0	0	0.008	OG0001236	pgaptmp_002468
g0007	0	0	0.01	0.014	0	0	0	0	0.006	OG0001236	pgaptmp_002468
g0008	0	0	0.012	0.01	0	0	0	0	0.002	OG0001236	pgaptmp_002468
g0009	1	0	0.222	0.232	1	0	1	1	0.368	OG0001236	pgaptmp_002468
g0010	1	0	0.23	0.272	1	0	1	1	0.428	OG0001236	pgaptmp_002468
g0011	1	0	0.448	0.006	1	0	1	1	0.374	OG0001236	pgaptmp_002468
g0012	1	0	0.346	0.008	1	0	1	1	0.294	OG0001236	pgaptmp_002468
g0013	1	0	0.278	0.368	1	0.002	1	1	0.202	OG0001236	pgaptmp_002468
g0014	1	0	0.29	0.426	1	0	1	1	0.238	OG0001236	pgaptmp_002468
g0015	1	0	0.086	0.286	1	0	1	1	0.072	OG0001236	pgaptmp_002468
g0016	0	0	0.002	0.006	0	0	0	0	0.002	OG0001236	pgaptmp_002468
g0017	1	0	0.278	0.058	1	0	1	1	0.002	OG0001236	pgaptmp_002468
g0018	0	0	0.01	0.002	0	0	0	0	0	OG0001236	pgaptmp_002468
g0019	0	0	0.008	0.002	0	0	0	0	0	OG0001236	pgaptmp_002468
g0020	1	0	0.382	0.68	1	0	1	1	0.666	OG0001236	pgaptmp_002468
g0021	2	0	0.004	0.454	1	0.004	2	2	0.764	OG0001236	pgaptmp_002468
g0022	0	0	0.198	0.082	0	0	0	0	0.002	OG0001236	pgaptmp_002468
g0023	1	0	0.012	0.014	1	0	1	1	0.008	OG0001236	pgaptmp_002468
g0024	2	0	0.81	0.524	1	0.006	2	2	0.714	OG0001236	pgaptmp_002468
g0025	1	0	0.016	0.428	1	0	1	1	0.82	OG0001236	pgaptmp_002468
g0026	0	0	0.002	0.002	0	0	0	0	0.002	OG0001236	pgaptmp_002468
g0027	2	0	0.438	1.416	1	0.002	2	2	1.262	OG0001236	pgaptmp_002468
g0028	1	0	0.208	0.504	1	0	1	1	0.694	OG0001236	pgaptmp_002468
g0029	0	0	0.01	0.008	0	0	0	0	0.006	OG0001236	pgaptmp_002468
g0030	1	0	0.002	0.002	1	0	1	1	0.002	OG0001236	pgaptmp_002468
g0031	0	0	0.008	0	0	0	0	0	0	OG0001236	pgaptmp_002468
g0032	0	0	0.17	0.062	0	0	0	0	0.006	OG0001236	pgaptmp_002468
g0033	2	0	0.316	0.57	1	0.004	2	2	0.708	OG0001236	pgaptmp_002468
g0034	0	0	0.344	0.02	0	0	0	0	0	OG0001236	pgaptmp_002468
g0035	1	0	0.016	0.022	1	0	1	1	0.01	OG0001236	pgaptmp_002468
g0036	1	0	0.002	0.004	1	0	1	1	0.002	OG0001236	pgaptmp_002468
g0037	0	0	0.432	0.102	0	0	0	0	0	OG0001236	pgaptmp_002468
g0038	1	0.002	0.018	0.582	1	0	1	1	0.016	OG0001236	pgaptmp_002468
g0039	1	0	0.006	0.494	1	0	1	1	0.626	OG0001236	pgaptmp_002468
g0041	2	0	0.302	0.798	1	0.002	2	2	1.584	OG0001236	pgaptmp_002468
g0042	2	0	0.008	0.458	1	0.01	2	2	1.578	OG0001236	pgaptmp_002468
g0043	0	0	0.006	0.01	0	0	0	0	0.006	OG0001236	pgaptmp_002468
g0044	0	0	0.006	0	0	0	0	0	0	OG0001236	pgaptmp_002468
g0051	0	0	0.004	0.008	0	0	0	0	0.002	OG0001236	pgaptmp_002468
g0053	1	0.002	0.028	0.742	1	0.002	1	1	0.308	OG0001236	pgaptmp_002468
g0054	2	0	0.078	0.968	1	0	2	2	0.146	OG0001236	pgaptmp_002468
g0055	0	0	0.004	0.004	0	0	0	0	0.004	OG0001236	pgaptmp_002468
g0056	0	0	0.014	0.012	0	0.002	0	0	0.006	OG0001236	pgaptmp_002468
g0057	0	0	0.014	0.006	0	0	0	0	0.004	OG0001236	pgaptmp_002468
g0058	0	0	0.006	0.006	0	0	0	0	0.004	OG0001236	pgaptmp_002468
g0059	0	0	0.004	0.004	0	0	0	0	0.002	OG0001236	pgaptmp_002468
g0061	1	0	0.014	0.736	1	0	1	1	0.014	OG0001236	pgaptmp_002468
g0063	0	0	0.014	0.016	0	0	0	0	0.004	OG0001236	pgaptmp_002468
g990065	0	0	0.004	0.004	0	0	0	0	0.004	OG0001236	pgaptmp_002468
g990066	3	0.396	0.154	0.864	1	0.002	3	3	1.152	OG0001236	pgaptmp_002468
g990067	0	0	0.004	0.002	0	0	0	0	0	OG0001236	pgaptmp_002468
g990068	0	0	0.038	0.026	0	0	0	0	0.006	OG0001236	pgaptmp_002468
g990069	1	0	0.012	0.018	1	0.002	1	1	0.006	OG0001236	pgaptmp_002468
g990070	1	0	0.32	0.26	1	0	1	1	0.806	OG0001236	pgaptmp_002468
g990071	1	0	0.242	0.04	1	0	1	1	0.006	OG0001236	pgaptmp_002468
g990072	2	0	0.426	1.25	1	0	2	2	1.252	OG0001236	pgaptmp_002468
g990073	1	0	0.002	0.226	1	0	1	1	0.806	OG0001236	pgaptmp_002468
g990074	0	0	0.012	0.008	0	0	0	0	0.002	OG0001236	pgaptmp_002468
g990075	2	0	0.224	0.29	1	0.002	2	2	0.132	OG0001236	pgaptmp_002468
g990076	1	0	0.01	0.802	1	0.002	1	1	0.566	OG0001236	pgaptmp_002468
g990077	0	0	0.008	0.012	0	0	0	0	0.004	OG0001236	pgaptmp_002468
g990078	0	0	0.008	0.012	0	0.002	0	0	0.002	OG0001236	pgaptmp_002468
g990079	0	0	0.2	0.01	0	0	0	0	0.004	OG0001236	pgaptmp_002468
g990080	0	0	0.006	0.008	0	0	0	0	0.004	OG0001236	pgaptmp_002468
g990081	0	0	0.01	0.014	0	0	0	0	0.006	OG0001236	pgaptmp_002468
g990082	0	0	0.006	0.006	0	0	0	0	0.002	OG0001236	pgaptmp_002468
new	1	0	0.018	0.014	1	0	1	1	0.008	OG0001236	pgaptmp_002468
Node_g0000_g990076_0	0.008	0	0.286	0.112	0.008	0.002	0.008	0.008	0.006	OG0001548	pgaptmp_002470
Node_g0001_g0006_0	0.384	0	0.244	0.136	0.382	0	0.384	0.378	0.024	OG0001548	pgaptmp_002470
Node_g0001_g0008_0	0.302	0	0.128	0.132	0.3	0.004	0.302	0.294	0.042	OG0001548	pgaptmp_002470
Node_g0001_g0009_0	0.176	0	0.002	0.058	0.176	0.08	0.176	0.152	0.068	OG0001548	pgaptmp_002470
Node_g0001_g0016_0	0.098	0	0.02	0.036	0.098	0	0.098	0.098	0.072	OG0001548	pgaptmp_002470
Node_g0001_g0020_0	0.046	0	0.024	0.032	0.046	0	0.046	0.042	0.026	OG0001548	pgaptmp_002470
Node_g0001_g0021_0	0.462	0	0.018	0.122	0.46	0.06	0.462	0.268	0.244	OG0001548	pgaptmp_002470
Node_g0001_g0023_0	0.03	0	0.002	0.012	0.03	0.022	0.03	0.03	0.002	OG0001548	pgaptmp_002470
Node_g0001_g0026_0	0.044	0	0.274	0.078	0.044	0.002	0.044	0.042	0.014	OG0001548	pgaptmp_002470
Node_g0001_g0029_0	0.604	0	0.024	0.118	0.604	0.03	0.604	0.516	0.136	OG0001548	pgaptmp_002470
Node_g0002_g0003_0	0.198	0	0.006	0.056	0.198	0.014	0.198	0.156	0.186	OG0001548	pgaptmp_002470
Node_g0003_g0004_0	0	0	0.008	0.008	0	0	0	0	0.004	OG0001548	pgaptmp_002470
Node_g0003_g0018_0	0.01	0	0.19	0.082	0.01	0	0.01	0.01	0.002	OG0001548	pgaptmp_002470
Node_g0003_g0019_0	0.004	0	0.016	0.03	0.004	0	0.004	0.004	0.01	OG0001548	pgaptmp_002470
Node_g0006_g0007_0	0.03	0	0.306	0.056	0.03	0	0.03	0.03	0.012	OG0001548	pgaptmp_002470
Node_g0006_g0022_0	0.324	0	0.09	0.05	0.322	0.006	0.324	0.32	0.024	OG0001548	pgaptmp_002470
Node_g0006_g0062_0	0.002	0	0.034	0.03	0.002	0	0.002	0.002	0.006	OG0001548	pgaptmp_002470
Node_g0008_g0042_0	0.402	0	0.016	0.106	0.392	0.008	0.402	0.374	0.108	OG0001548	pgaptmp_002470
Node_g0008_g0057_0	0.36	0	0.338	0.224	0.334	0.012	0.36	0.33	0.284	OG0001548	pgaptmp_002470
Node_g0009_g0010_0	1.01	0	0.014	0.022	1	0	1.01	1.008	0.014	OG0001548	pgaptmp_002470
Node_g0009_g0011_0	1.016	0.012	0.018	0.332	1	0	1.016	1.002	0.012	OG0001548	pgaptmp_002470
Node_g0009_g0015_0	1.01	0	0.082	0.122	1	0	1.01	0.996	0.016	OG0001548	pgaptmp_002470
Node_g0009_g0017_0	0.304	0	0.056	0.124	0.29	0.024	0.304	0.266	0.16	OG0001548	pgaptmp_002470
Node_g0009_g0030_0	1.076	0	0.016	0.078	0.992	0.006	1.076	1.008	0.114	OG0001548	pgaptmp_002470
Node_g0009_new_0	0.972	0	0.084	0.33	0.926	0.156	0.972	0.586	0.596	OG0001548	pgaptmp_002470
Node_g0010_g0012_0	1.014	0.012	0.026	0.38	0.994	0	1.014	1.002	0.018	OG0001548	pgaptmp_002470
Node_g0011_g0013_0	1.062	0	0.02	0.026	0.998	0	1.062	1.062	0.066	OG0001548	pgaptmp_002470
Node_g0012_g0014_0	1.068	0	0.018	0.01	0.996	0.002	1.068	1.062	0.07	OG0001548	pgaptmp_002470
Node_g0016_g0039_0	0.712	0	0.006	0.058	0.712	0	0.712	0.18	0.62	OG0001548	pgaptmp_002470
Node_g0016_g990065_0	0.688	0	0.072	0.076	0.688	0	0.688	0.688	0.048	OG0001548	pgaptmp_002470
Node_g0017_g0024_0	0.334	0	0.188	0.232	0.334	0.026	0.334	0.29	0.192	OG0001548	pgaptmp_002470
Node_g0020_g0041_0	0.14	0	0.01	0.01	0.14	0	0.14	0.138	0.104	OG0001548	pgaptmp_002470
Node_g0021_g0037_0	0.542	0.002	0.05	0.114	0.524	0.008	0.542	0.538	0.12	OG0001548	pgaptmp_002470
Node_g0021_g990071_0	1.186	0	0.008	0.308	0.996	0.03	1.186	0.79	0.622	OG0001548	pgaptmp_002470
Node_g0022_g0044_0	0.43	0.002	0.008	0.05	0.424	0.002	0.43	0.396	0.11	OG0001548	pgaptmp_002470
Node_g0022_g990068_0	1.022	0	0.006	0.254	0.968	0.024	1.022	0.626	0.574	OG0001548	pgaptmp_002470
Node_g0022_g990073_0	1.194	0	0.028	1.016	0.982	0.01	1.194	1.148	0.19	OG0001548	pgaptmp_002470
Node_g0023_g0025_0	0	0	0.004	0.004	0	0	0	0	0.004	OG0001548	pgaptmp_002470
Node_g0023_g0032_0	0	0	0.032	0.008	0	0	0	0	0.002	OG0001548	pgaptmp_002470
Node_g0024_g0054_0	0.034	0	0.31	0.142	0.034	0	0.034	0.034	0.01	OG0001548	pgaptmp_002470
Node_g0024_g990075_0	0	0	0.042	0.044	0	0.002	0	0	0.006	OG0001548	pgaptmp_002470
Node_g0025_g990079_0	0.002	0	0.004	0.008	0.002	0	0.002	0.002	0.006	OG0001548	pgaptmp_002470
Node_g0026_g0040_0	0.004	0	0.004	0.004	0.004	0	0.004	0.004	0.006	OG0001548	pgaptmp_002470
Node_g0026_g0055_0	0.002	0	0.008	0.008	0.002	0	0.002	0.002	0.006	OG0001548	pgaptmp_002470
Node_g0026_g0056_0	0.002	0	0.05	0.026	0.002	0	0.002	0.002	0.008	OG0001548	pgaptmp_002470
Node_g0027_g0000_0	0.286	0	0.018	0.126	0.284	0.016	0.286	0.266	0.126	OG0001548	pgaptmp_002470
Node_g0027_g990072_0	0.902	0	0.006	0.352	0.894	0.054	0.902	0.502	0.568	OG0001548	pgaptmp_002470
Node_g0028_g0027_0	0.162	0	0.004	0.046	0.162	0.05	0.162	0.122	0.09	OG0001548	pgaptmp_002470
Node_g0028_g0063_0	0.202	0	0.028	0.112	0.198	0.002	0.202	0.188	0.066	OG0001548	pgaptmp_002470
Node_g0028_g990070_0	0.248	0	0.162	0.17	0.246	0.002	0.248	0.214	0.206	OG0001548	pgaptmp_002470
Node_g0029_g0031_0	1.002	0	0.012	0.376	1	0.002	1.002	0.88	0.174	OG0001548	pgaptmp_002470
Node_g0029_g0033_0	0.838	0	0.022	0.178	0.836	0.03	0.838	0.692	0.226	OG0001548	pgaptmp_002470
Node_g0029_g990067_0	1.004	0	0.002	0.014	1	0	1.004	1.004	0.004	OG0001548	pgaptmp_002470
Node_g0030_g0035_0	1.254	0	0.022	0.32	1	0.012	1.254	1.192	0.188	OG0001548	pgaptmp_002470
Node_g0030_g0036_0	1.012	0	0.252	0.108	1	0	1.012	1.012	0.01	OG0001548	pgaptmp_002470
Node_g0032_g0028_0	0.026	0.002	0.004	0.016	0.026	0.014	0.026	0.024	0.014	OG0001548	pgaptmp_002470
Node_g0033_g0034_0	0.634	0	0.22	0.134	0.628	0	0.634	0.632	0.016	OG0001548	pgaptmp_002470
Node_g0033_g990066_0	0.666	0	0.018	0.124	0.666	0	0.666	0.664	0.05	OG0001548	pgaptmp_002470
Node_g0038_g0001_0	0.008	0	0	0.002	0.008	0.008	0.008	0.008	0	OG0001548	pgaptmp_002470
Node_g0038_g0061_0	0	0	0.016	0.01	0	0.002	0	0	0.006	OG0001548	pgaptmp_002470
Node_g0040_g0043_0	0.006	0	0.008	0.008	0.006	0	0.006	0.006	0.01	OG0001548	pgaptmp_002470
Node_g0040_g990077_0	0.004	0	0.004	0.004	0.004	0	0.004	0.004	0.004	OG0001548	pgaptmp_002470
Node_g0044_g0051_0	0.03	0	0.406	0.076	0.03	0	0.03	0.03	0.006	OG0001548	pgaptmp_002470
Node_g0044_g0058_0	0.016	0	0.032	0.028	0.016	0	0.016	0.016	0.018	OG0001548	pgaptmp_002470
Node_g0051_g990078_0	0.004	0	0.036	0.038	0.004	0	0.004	0.004	0.01	OG0001548	pgaptmp_002470
Node_g0051_g990080_0	0	0	0.016	0.022	0	0	0	0	0.012	OG0001548	pgaptmp_002470
Node_g0053_g0002_0	0.004	0	0.002	0.006	0.004	0.006	0.004	0.004	0	OG0001548	pgaptmp_002470
Node_g0053_g0038_0	0	0	0.004	0.004	0	0	0	0	0	OG0001548	pgaptmp_002470
Node_g0058_g0059_0	0.002	0	0.048	0.03	0.002	0	0.002	0.002	0.002	OG0001548	pgaptmp_002470
Node_g0058_g990081_0	0.048	0	0.004	0.018	0.048	0.002	0.048	0.036	0.034	OG0001548	pgaptmp_002470
Node_g0063_g990074_0	0.428	0.02	0.052	0.314	0.396	0.032	0.428	0.408	0.226	OG0001548	pgaptmp_002470
Node_g990081_g990082_0	0.202	0	0.004	0.078	0.202	0.008	0.202	0.192	0.15	OG0001548	pgaptmp_002470
g0000	0	0	0.008	0.002	0	0	0	0	0	OG0001548	pgaptmp_002470
g0001	0	0	0.098	0	0	0	0	0	0	OG0001548	pgaptmp_002470
g0002	1	0	0.002	0.412	1	0.016	1	1	0.788	OG0001548	pgaptmp_002470
g0003	0	0	0.002	0.002	0	0	0	0	0.002	OG0001548	pgaptmp_002470
g0004	0	0	0.004	0.004	0	0	0	0	0.004	OG0001548	pgaptmp_002470
g0006	0	0	0.002	0	0	0	0	0	0	OG0001548	pgaptmp_002470
g0007	0	0	0.03	0.016	0	0	0	0	0	OG0001548	pgaptmp_002470
g0008	1	0	0.236	0.19	1	0	1	1	0.876	OG0001548	pgaptmp_002470
g0009	1	0	0.332	0.378	1	0.002	1	1	0.314	OG0001548	pgaptmp_002470
g0010	1	0	0.3	0.372	1	0	1	1	0.286	OG0001548	pgaptmp_002470
g0011	1	0	0.35	0.006	1	0	1	1	0.288	OG0001548	pgaptmp_002470
g0012	1	0	0.4	0.006	1	0	1	1	0.332	OG0001548	pgaptmp_002470
g0013	1	0	0.408	0.312	1	0	1	1	0.346	OG0001548	pgaptmp_002470
g0014	1	0	0.396	0.288	1	0	1	1	0.328	OG0001548	pgaptmp_002470
g0015	1	0	0.016	0.012	1	0	1	1	0.006	OG0001548	pgaptmp_002470
g0016	0	0	0.692	0.004	0	0	0	0	0.004	OG0001548	pgaptmp_002470
g0017	1	0	0.008	0.546	1	0.02	1	1	0.654	OG0001548	pgaptmp_002470
g0018	0	0	0.01	0	0	0	0	0	0	OG0001548	pgaptmp_002470
g0019	0	0	0.004	0	0	0	0	0	0	OG0001548	pgaptmp_002470
g0020	0	0	0.142	0.01	0	0	0	0	0.002	OG0001548	pgaptmp_002470
g0021	1	0	0.192	0.156	1	0	1	1	0.006	OG0001548	pgaptmp_002470
g0022	1	0	0.276	1.644	1	0	1	1	0.082	OG0001548	pgaptmp_002470
g0023	0	0	0.01	0.016	0	0	0	0	0.01	OG0001548	pgaptmp_002470
g0024	0	0	0.004	0.006	0	0	0	0	0.004	OG0001548	pgaptmp_002470
g0025	0	0	0.008	0.014	0	0	0	0	0.006	OG0001548	pgaptmp_002470
g0026	0	0	0.006	0.006	0	0	0	0	0.004	OG0001548	pgaptmp_002470
g0027	1	0	0.04	0.666	1	0.004	1	1	0.134	OG0001548	pgaptmp_002470
g0028	0	0	0.256	0.074	0	0	0	0	0.008	OG0001548	pgaptmp_002470
g0029	1	0	0.004	0.002	1	0	1	1	0	OG0001548	pgaptmp_002470
g0030	1	0	0.012	0.014	1	0	1	1	0	OG0001548	pgaptmp_002470
g0031	1	0	0.008	0.054	1	0	1	1	0.006	OG0001548	pgaptmp_002470
g0032	0	0	0.026	0.006	0	0	0	0	0	OG0001548	pgaptmp_002470
g0033	1	0	0.006	0.22	1	0	1	1	0.34	OG0001548	pgaptmp_002470
g0034	0	0	0.638	0.15	0	0	0	0	0.004	OG0001548	pgaptmp_002470
g0035	2	0	0.004	0.588	1	0.014	2	2	0.736	OG0001548	pgaptmp_002470
g0036	1	0	0.014	0.01	1	0	1	1	0.002	OG0001548	pgaptmp_002470
g0037	0	0	0.544	0.034	0	0	0	0	0.002	OG0001548	pgaptmp_002470
g0038	0	0	0.008	0.014	0	0.004	0	0	0.004	OG0001548	pgaptmp_002470
g0039	1	0	0.004	0.508	1	0	1	1	0.292	OG0001548	pgaptmp_002470
g0040	0	0	0.01	0.016	0	0	0	0	0.004	OG0001548	pgaptmp_002470
g0041	1	0	0.006	0.04	1	0.008	1	1	0.858	OG0001548	pgaptmp_002470
g0042	1	0	0.05	0.366	1	0.01	1	1	0.638	OG0001548	pgaptmp_002470
g0043	0	0	0.012	0.008	0	0.002	0	0	0.004	OG0001548	pgaptmp_002470
g0044	0	0	0.022	0.014	0	0.002	0	0	0.004	OG0001548	pgaptmp_002470
g0051	0	0	0.004	0.004	0	0	0	0	0.004	OG0001548	pgaptmp_002470
g0054	0	0	0.04	0.026	0	0.002	0	0	0.004	OG0001548	pgaptmp_002470
g0055	0	0	0.004	0.004	0	0	0	0	0.002	OG0001548	pgaptmp_002470
g0056	0	0	0.004	0.002	0	0	0	0	0.002	OG0001548	pgaptmp_002470
g0057	1	0	0.142	0.604	1	0.028	1	1	0.754	OG0001548	pgaptmp_002470
g0058	0	0	0.004	0.002	0	0	0	0	0.002	OG0001548	pgaptmp_002470
g0059	0	0	0.004	0.008	0	0	0	0	0.002	OG0001548	pgaptmp_002470
g0061	0	0	0.002	0.004	0	0	0	0	0.002	OG0001548	pgaptmp_002470
g0062	0	0	0.002	0.002	0	0	0	0	0	OG0001548	pgaptmp_002470
g0063	0	0	0.438	0.072	0	0	0	0	0.01	OG0001548	pgaptmp_002470
g990065	1	0	0.004	0.074	1	0	1	1	0.316	OG0001548	pgaptmp_002470
g990066	0	0	0.67	0.132	0	0	0	0	0.004	OG0001548	pgaptmp_002470
g990067	1	0	0.006	0.004	1	0	1	1	0.002	OG0001548	pgaptmp_002470
g990068	1	0	0.062	0.07	1	0	1	1	0.04	OG0001548	pgaptmp_002470
g990069	0	0	0.004	0.004	0	0	0	0	0.004	OG0001548	pgaptmp_002470
g990070	1	0	0.018	0.392	1	0.008	1	1	0.762	OG0001548	pgaptmp_002470
g990071	2	0.002	0.012	0.65	1	0.022	2	2	0.802	OG0001548	pgaptmp_002470
g990072	1	0	0.058	0.904	1	0.008	1	1	0.148	OG0001548	pgaptmp_002470
g990073	2	0.002	0.02	0.486	1	0.026	2	2	0.798	OG0001548	pgaptmp_002470
g990074	2	0.612	0.004	0.782	1	0.03	2	2	0.934	OG0001548	pgaptmp_002470
g990076	0	0	0.012	0.01	0	0	0	0	0.004	OG0001548	pgaptmp_002470
g990077	0	0	0.004	0.002	0	0	0	0	0	OG0001548	pgaptmp_002470
g990078	0	0	0.004	0	0	0	0	0	0	OG0001548	pgaptmp_002470
g990079	0	0	0.002	0.002	0	0	0	0	0	OG0001548	pgaptmp_002470
g990080	0	0	0.002	0.002	0	0	0	0	0.002	OG0001548	pgaptmp_002470
g990081	1	0	0.002	0.532	1	0.024	1	1	0.776	OG0001548	pgaptmp_002470
g990082	0	0	0.206	0.032	0	0	0	0	0.004	OG0001548	pgaptmp_002470
new	1	0	0.06	0.054	1	0	1	1	0.088	OG0001548	pgaptmp_002470
Node_g0000_g990076_0	0.008	0	0.366	0.076	0.008	0	0.008	0.008	0.01	OG0001040	pgaptmp_002465
Node_g0001_g0006_0	0.44	0	0.32	0.158	0.436	0	0.44	0.422	0.034	OG0001040	pgaptmp_002465
Node_g0001_g0008_0	0.424	0	0.082	0.112	0.424	0.002	0.424	0.386	0.064	OG0001040	pgaptmp_002465
Node_g0001_g0009_0	0.832	0.002	0.074	0.22	0.676	0.02	0.832	0.754	0.144	OG0001040	pgaptmp_002465
Node_g0001_g0016_0	0.04	0	0.168	0.038	0.04	0	0.04	0.04	0.028	OG0001040	pgaptmp_002465
Node_g0001_g0020_0	0.18	0	0.288	0.102	0.18	0	0.18	0.178	0.038	OG0001040	pgaptmp_002465
Node_g0001_g0021_0	0.72	0.006	0.556	0.22	0.696	0.064	0.72	0.47	0.374	OG0001040	pgaptmp_002465
Node_g0001_g0023_0	0.74	0	0.008	0.13	0.68	0.024	0.74	0.628	0.174	OG0001040	pgaptmp_002465
Node_g0001_g0026_0	0.43	0	0.1	0.072	0.43	0.002	0.43	0.38	0.104	OG0001040	pgaptmp_002465
Node_g0001_g0029_0	0.726	0	0.074	0.538	0.722	0.018	0.726	0.694	0.062	OG0001040	pgaptmp_002465
Node_g0002_g0003_0	0.204	0	0.014	0.044	0.204	0.008	0.204	0.196	0.106	OG0001040	pgaptmp_002465
Node_g0003_g0004_0	0.01	0	0.216	0.094	0.01	0	0.01	0.01	0.008	OG0001040	pgaptmp_002465
Node_g0003_g0018_0	0.054	0	0.2	0.046	0.052	0	0.054	0.05	0.05	OG0001040	pgaptmp_002465
Node_g0003_g0019_0	0.218	0	0.018	0.116	0.216	0.004	0.218	0.184	0.178	OG0001040	pgaptmp_002465
Node_g0006_g0007_0	0.012	0	0.176	0.062	0.012	0	0.012	0.008	0.012	OG0001040	pgaptmp_002465
Node_g0006_g0022_0	0.176	0	0.308	0.106	0.176	0	0.176	0.164	0.044	OG0001040	pgaptmp_002465
Node_g0006_g0062_0	0	0	0.02	0.02	0	0	0	0	0.008	OG0001040	pgaptmp_002465
Node_g0008_g0042_0	0.422	0	0.124	0.286	0.416	0	0.422	0.402	0.122	OG0001040	pgaptmp_002465
Node_g0008_g0057_0	0.166	0	0.388	0.116	0.16	0	0.166	0.16	0.132	OG0001040	pgaptmp_002465
Node_g0009_g0010_0	1.004	0.004	0.008	0.012	1	0	1.004	0.996	0.01	OG0001040	pgaptmp_002465
Node_g0009_g0011_0	1.146	0.138	0.01	0.362	1	0	1.146	1.01	0.014	OG0001040	pgaptmp_002465
Node_g0009_g0015_0	0.998	0	0.024	0.048	0.998	0	0.998	0.986	0.014	OG0001040	pgaptmp_002465
Node_g0009_g0017_0	0.908	0	0.11	0.21	0.71	0	0.908	0.884	0.186	OG0001040	pgaptmp_002465
Node_g0009_g0030_0	1.008	0	0.018	0.044	1	0.002	1.008	0.982	0.05	OG0001040	pgaptmp_002465
Node_g0009_new_0	0.974	0.002	0.628	0.37	0.97	0.008	0.974	0.47	0.684	OG0001040	pgaptmp_002465
Node_g0010_g0012_0	1.024	0.018	0.022	0.344	0.998	0	1.024	1.004	0.024	OG0001040	pgaptmp_002465
Node_g0011_g0013_0	1	0.002	0.152	0.436	1	0	1	0.998	0.004	OG0001040	pgaptmp_002465
Node_g0012_g0014_0	1.092	0	0.01	0.008	0.998	0	1.092	1.09	0.078	OG0001040	pgaptmp_002465
Node_g0016_g0039_0	0.306	0.002	0.012	0.078	0.302	0	0.306	0.174	0.276	OG0001040	pgaptmp_002465
Node_g0016_g990065_0	0.31	0	0.082	0.02	0.308	0	0.31	0.308	0.086	OG0001040	pgaptmp_002465
Node_g0017_g0024_0	0.934	0	0.294	0.176	0.92	0.032	0.934	0.714	0.288	OG0001040	pgaptmp_002465
Node_g0020_g0041_0	0.272	0.002	0.028	0.134	0.272	0	0.272	0.27	0.118	OG0001040	pgaptmp_002465
Node_g0021_g0037_0	1.642	0.022	0.068	0.802	0.998	0.004	1.642	1.02	0.964	OG0001040	pgaptmp_002465
Node_g0021_g990071_0	1.02	0	0.632	0.262	1	0	1.02	1.014	0.01	OG0001040	pgaptmp_002465
Node_g0022_g0044_0	0.318	0	0.018	0.098	0.318	0.002	0.318	0.286	0.158	OG0001040	pgaptmp_002465
Node_g0022_g990068_0	0.966	0	0.014	0.29	0.962	0	0.966	0.486	0.662	OG0001040	pgaptmp_002465
Node_g0022_g990073_0	1.002	0	0.016	0.32	0.976	0	1.002	0.988	0.052	OG0001040	pgaptmp_002465
Node_g0023_g0025_0	1.046	0	0.044	0.43	0.956	0.002	1.046	1.018	0.08	OG0001040	pgaptmp_002465
Node_g0023_g0032_0	1.008	0	0.062	0.238	0.952	0.164	1.008	0.92	0.166	OG0001040	pgaptmp_002465
Node_g0023_g990069_0	1.132	0	0.136	0.216	0.88	0.004	1.132	1.104	0.218	OG0001040	pgaptmp_002465
Node_g0024_g0054_0	1.018	0	0.016	0.036	0.998	0	1.018	0.954	0.1	OG0001040	pgaptmp_002465
Node_g0024_g990075_0	1	0	0.038	0.088	1	0	1	0.982	0.02	OG0001040	pgaptmp_002465
Node_g0025_g990079_0	0.952	0	0.118	0.064	0.948	0	0.952	0.952	0.024	OG0001040	pgaptmp_002465
Node_g0026_g0040_0	0.36	0	0.296	0.158	0.36	0.002	0.36	0.35	0.034	OG0001040	pgaptmp_002465
Node_g0026_g0055_0	0.448	0	0.026	0.138	0.448	0.002	0.448	0.438	0.112	OG0001040	pgaptmp_002465
Node_g0026_g0056_0	0.62	0	0.06	0.152	0.62	0	0.62	0.494	0.25	OG0001040	pgaptmp_002465
Node_g0027_g0000_0	0.364	0	0.47	0.088	0.344	0	0.364	0.36	0.044	OG0001040	pgaptmp_002465
Node_g0027_g990072_0	0.566	0.002	0.016	0.108	0.524	0	0.566	0.526	0.216	OG0001040	pgaptmp_002465
Node_g0028_g0027_0	0.79	0	0.292	0.108	0.732	0	0.79	0.76	0.062	OG0001040	pgaptmp_002465
Node_g0028_g0063_0	0.732	0.004	0.146	0.19	0.67	0	0.732	0.706	0.084	OG0001040	pgaptmp_002465
Node_g0028_g990070_0	0.306	0	0.57	0.264	0.302	0.004	0.306	0.28	0.14	OG0001040	pgaptmp_002465
Node_g0029_g0031_0	0.958	0.002	0.026	0.386	0.954	0.058	0.958	0.922	0.056	OG0001040	pgaptmp_002465
Node_g0029_g0033_0	0.868	0.002	0.042	0.228	0.86	0.006	0.868	0.732	0.176	OG0001040	pgaptmp_002465
Node_g0029_g990067_0	1.014	0	0.01	0.07	1	0.002	1.014	0.994	0.064	OG0001040	pgaptmp_002465
Node_g0030_g0035_0	1.296	0.288	0.024	0.654	1	0	1.296	1.074	0.024	OG0001040	pgaptmp_002465
Node_g0030_g0036_0	1.004	0	0.306	0.616	1	0	1.004	1	0.014	OG0001040	pgaptmp_002465
Node_g0032_g0028_0	1.02	0.002	0.046	0.064	0.99	0.01	1.02	0.988	0.046	OG0001040	pgaptmp_002465
Node_g0033_g0034_0	0.834	0.004	0.072	0.158	0.83	0.002	0.834	0.83	0.032	OG0001040	pgaptmp_002465
Node_g0033_g990066_0	1	0	0.012	0.188	1	0	1	0.864	0.178	OG0001040	pgaptmp_002465
Node_g0038_g0001_0	0.55	0.002	0	0.092	0.546	0.348	0.55	0.514	0.04	OG0001040	pgaptmp_002465
Node_g0038_g0061_0	0.974	0	0.024	0.23	0.964	0.01	0.974	0.662	0.438	OG0001040	pgaptmp_002465
Node_g0040_g0043_0	0.01	0	0.042	0.034	0.01	0	0.01	0.01	0	OG0001040	pgaptmp_002465
Node_g0040_g990077_0	0.052	0	0.318	0.186	0.052	0	0.052	0.052	0.01	OG0001040	pgaptmp_002465
Node_g0044_g0051_0	0.062	0	0.262	0.068	0.062	0	0.062	0.062	0.006	OG0001040	pgaptmp_002465
Node_g0044_g0058_0	0.06	0	0.028	0.03	0.06	0	0.06	0.056	0.026	OG0001040	pgaptmp_002465
Node_g0051_g990078_0	0.01	0	0.056	0.034	0.01	0	0.01	0.01	0.004	OG0001040	pgaptmp_002465
Node_g0051_g990080_0	0.002	0	0.014	0.016	0.002	0	0.002	0.002	0.006	OG0001040	pgaptmp_002465
Node_g0053_g0002_0	0.104	0	0	0.016	0.104	0.104	0.104	0.104	0	OG0001040	pgaptmp_002465
Node_g0053_g0038_0	0.16	0	0.002	0.02	0.16	0.052	0.16	0.16	0.006	OG0001040	pgaptmp_002465
Node_g0058_g0059_0	0.998	0	0.012	0.23	0.998	0.002	0.998	0.346	0.826	OG0001040	pgaptmp_002465
Node_g0058_g990081_0	0.182	0	0.01	0.036	0.182	0	0.182	0.156	0.132	OG0001040	pgaptmp_002465
Node_g0063_g990074_0	1.002	0	0.106	0.208	0.998	0.008	1.002	0.672	0.368	OG0001040	pgaptmp_002465
Node_g990081_g990082_0	0.016	0	0.17	0.072	0.016	0	0.016	0.016	0.004	OG0001040	pgaptmp_002465
g0000	0	0	0.012	0.014	0	0	0	0	0.004	OG0001040	pgaptmp_002465
g0001	0	0	0.04	0.008	0	0	0	0	0	OG0001040	pgaptmp_002465
g0002	1	0	0.006	0.106	1	0.012	1	1	0.79	OG0001040	pgaptmp_002465
g0003	0	0	0.012	0.01	0	0	0	0	0.002	OG0001040	pgaptmp_002465
g0004	0	0	0.014	0.012	0	0	0	0	0.004	OG0001040	pgaptmp_002465
g0007	0	0	0.016	0.012	0	0	0	0	0.004	OG0001040	pgaptmp_002465
g0008	1	0	0.014	0.084	1	0	1	1	0.848	OG0001040	pgaptmp_002465
g0009	2	0.014	0.008	0.01	1	0	2	2	0.848	OG0001040	pgaptmp_002465
g0010	1	0	0.334	0.344	1	0	1	1	0.31	OG0001040	pgaptmp_002465
g0011	1	0	0.004	0.036	1	0	1	1	0.004	OG0001040	pgaptmp_002465
g0012	1	0	0.38	0.004	1	0	1	1	0.288	OG0001040	pgaptmp_002465
g0013	1	0	0.008	0.036	1	0	1	1	0.008	OG0001040	pgaptmp_002465
g0014	1	0	0.412	0.322	1	0.002	1	1	0.318	OG0001040	pgaptmp_002465
g0015	1	0	0.008	0.012	1	0	1	1	0.01	OG0001040	pgaptmp_002465
g0016	0	0	0.312	0.016	0	0	0	0	0.002	OG0001040	pgaptmp_002465
g0017	1	0	0.032	0.032	1	0	1	1	0.098	OG0001040	pgaptmp_002465
g0018	0	0	0.058	0.012	0	0	0	0	0.004	OG0001040	pgaptmp_002465
g0019	1	0	0.012	0.42	1	0	1	1	0.794	OG0001040	pgaptmp_002465
g0020	0	0	0.276	0.022	0	0	0	0	0.004	OG0001040	pgaptmp_002465
g0021	1	0	0.024	0.012	1	0	1	1	0.004	OG0001040	pgaptmp_002465
g0022	1	0	0.15	2.462	1	0.002	1	1	0.146	OG0001040	pgaptmp_002465
g0023	1	0	0.854	0.404	1	0.002	1	1	0.72	OG0001040	pgaptmp_002465
g0024	1	0	0.006	0.008	1	0	1	1	0.006	OG0001040	pgaptmp_002465
g0025	1	0	0.01	0.028	1	0	1	1	0.058	OG0001040	pgaptmp_002465
g0026	1	0	0.006	0.23	1	0	1	1	0.558	OG0001040	pgaptmp_002465
g0027	1	0	0.236	0.644	1	0.002	1	1	0.668	OG0001040	pgaptmp_002465
g0028	0	0	0.31	0.108	0	0	0	0	0.004	OG0001040	pgaptmp_002465
g0029	1	0	0.094	0.084	1	0	1	1	0.08	OG0001040	pgaptmp_002465
g0030	1	0	0.008	0.048	1	0	1	1	0.004	OG0001040	pgaptmp_002465
g0031	1	0	0.136	0.126	1	0	1	1	0.178	OG0001040	pgaptmp_002465
g0032	1	0	0.038	0.054	1	0	1	1	0.018	OG0001040	pgaptmp_002465
g0033	1	0	0.012	0.012	1	0	1	1	0.012	OG0001040	pgaptmp_002465
g0034	0	0	0.838	0.182	0	0	0	0	0.004	OG0001040	pgaptmp_002465
g0035	3	0.416	0	0.018	1	0	3	3	1.288	OG0001040	pgaptmp_002465
g0036	1	0	0.01	0.032	1	0	1	1	0.006	OG0001040	pgaptmp_002465
g0037	3	0.162	0.008	0.748	1	0.002	3	3	1.202	OG0001040	pgaptmp_002465
g0038	1	0.002	0.046	0.67	1	0	1	1	0.07	OG0001040	pgaptmp_002465
g0039	1	0	0.024	0.174	1	0	1	1	0.718	OG0001040	pgaptmp_002465
g0040	0	0	0.012	0.01	0	0	0	0	0.002	OG0001040	pgaptmp_002465
g0041	1	0	0.006	0.41	1	0.002	1	1	0.732	OG0001040	pgaptmp_002465
g0042	1	0	0.03	0.538	1	0	1	1	0.608	OG0001040	pgaptmp_002465
g0043	0	0	0.014	0.008	0	0	0	0	0.004	OG0001040	pgaptmp_002465
g0044	0	0	0.066	0.022	0	0	0	0	0.006	OG0001040	pgaptmp_002465
g0051	0	0	0.006	0.012	0	0	0	0	0.004	OG0001040	pgaptmp_002465
g0053	0	0	0.168	0.016	0	0	0	0	0.008	OG0001040	pgaptmp_002465
g0054	1	0	0.092	0.04	1	0	1	1	0.074	OG0001040	pgaptmp_002465
g0055	0	0	0.454	0.144	0	0	0	0	0.006	OG0001040	pgaptmp_002465
g0056	1	0.002	0.008	0.126	1	0	1	1	0.386	OG0001040	pgaptmp_002465
g0057	0	0	0.17	0.018	0	0	0	0	0.004	OG0001040	pgaptmp_002465
g0058	1	0	0.006	0.006	1	0	1	1	0.008	OG0001040	pgaptmp_002465
g0059	1	0	0	0	1	0	1	1	0.002	OG0001040	pgaptmp_002465
g0061	1	0	0.044	1.056	1	0	1	1	0.07	OG0001040	pgaptmp_002465
g0062	0	0	0.004	0.004	0	0	0	0	0.004	OG0001040	pgaptmp_002465
g0063	1	0	0.01	0.014	1	0	1	1	0.008	OG0001040	pgaptmp_002465
g990065	1	0.002	0.004	0.01	1	0	1	1	0.692	OG0001040	pgaptmp_002465
g990066	1	0	0.004	0.036	1	0	1	1	0.004	OG0001040	pgaptmp_002465
g990067	1	0	0.064	0.17	1	0	1	1	0.05	OG0001040	pgaptmp_002465
g990068	1	0	0.012	0.048	1	0	1	1	0.046	OG0001040	pgaptmp_002465
g990069	1	0	0.288	0.21	1	0	1	1	0.156	OG0001040	pgaptmp_002465
g990070	1	0	0.024	0.512	1	0.002	1	1	0.716	OG0001040	pgaptmp_002465
g990071	1	0	0.02	0.012	1	0	1	1	0	OG0001040	pgaptmp_002465
g990072	1	0	0.172	0.034	1	0	1	1	0.606	OG0001040	pgaptmp_002465
g990073	1	0	0.034	0.116	1	0.002	1	1	0.03	OG0001040	pgaptmp_002465
g990074	1	0	0.01	0.01	1	0.002	1	1	0.006	OG0001040	pgaptmp_002465
g990075	1	0	0.002	0.004	1	0	1	1	0.002	OG0001040	pgaptmp_002465
g990076	0	0	0.016	0.012	0	0	0	0	0.008	OG0001040	pgaptmp_002465
g990077	0	0	0.056	0.032	0	0	0	0	0.004	OG0001040	pgaptmp_002465
g990078	0	0	0.012	0.006	0	0	0	0	0.002	OG0001040	pgaptmp_002465
g990079	0	0	0.956	0.012	0	0	0	0	0.004	OG0001040	pgaptmp_002465
g990080	0	0	0.004	0.004	0	0	0	0	0.002	OG0001040	pgaptmp_002465
g990081	0	0	0.018	0.016	0	0	0	0	0.002	OG0001040	pgaptmp_002465
g990082	0	0	0.018	0.018	0	0	0	0	0.002	OG0001040	pgaptmp_002465
new	1	0	0.012	0.03	1	0	1	1	0.038	OG0001040	pgaptmp_002465
Node_g0000_g990076_0	0.01	0	0.254	0.102	0.01	0	0.01	0.01	0.004	OG0001237	pgaptmp_002469
Node_g0001_g0006_0	0.204	0	0.494	0.11	0.204	0	0.204	0.202	0.01	OG0001237	pgaptmp_002469
Node_g0001_g0008_0	0.168	0	0.068	0.032	0.168	0.006	0.168	0.166	0.026	OG0001237	pgaptmp_002469
Node_g0001_g0009_0	0.8	0.002	0.1	0.132	0.734	0.04	0.8	0.732	0.102	OG0001237	pgaptmp_002469
Node_g0001_g0016_0	0	0	0.022	0.004	0	0	0	0	0.002	OG0001237	pgaptmp_002469
Node_g0001_g0020_0	0.02	0	0.008	0.004	0.02	0	0.02	0.02	0.024	OG0001237	pgaptmp_002469
Node_g0001_g0021_0	0.67	0.004	0.518	0.286	0.67	0.334	0.67	0.65	0.05	OG0001237	pgaptmp_002469
Node_g0001_g0023_0	0.756	0.002	0.004	0.186	0.748	0.056	0.756	0.722	0.056	OG0001237	pgaptmp_002469
Node_g0001_g0026_0	0.004	0	0.166	0.008	0.004	0	0.004	0.004	0.002	OG0001237	pgaptmp_002469
Node_g0001_g0029_0	0.688	0	0.022	0.106	0.686	0.008	0.688	0.686	0.032	OG0001237	pgaptmp_002469
Node_g0002_g0003_0	0.278	0	0.004	0.07	0.278	0.012	0.278	0.162	0.236	OG0001237	pgaptmp_002469
Node_g0003_g0004_0	0.496	0	0.196	0.508	0.494	0.002	0.496	0.484	0.07	OG0001237	pgaptmp_002469
Node_g0003_g0018_0	0.186	0	0.17	0.106	0.182	0.006	0.186	0.184	0.072	OG0001237	pgaptmp_002469
Node_g0003_g0019_0	0.62	0	0.01	0.11	0.612	0.016	0.62	0.314	0.428	OG0001237	pgaptmp_002469
Node_g0006_g0007_0	0.004	0	0.058	0.012	0.004	0	0.004	0.004	0.002	OG0001237	pgaptmp_002469
Node_g0006_g0022_0	0.06	0	0.16	0.024	0.06	0	0.06	0.058	0.016	OG0001237	pgaptmp_002469
Node_g0006_g0062_0	0	0	0.008	0.006	0	0	0	0	0.004	OG0001237	pgaptmp_002469
Node_g0008_g0042_0	0.302	0	0.008	0.06	0.302	0	0.302	0.288	0.142	OG0001237	pgaptmp_002469
Node_g0008_g0057_0	0.132	0	0.288	0.028	0.132	0	0.132	0.13	0.118	OG0001237	pgaptmp_002469
Node_g0009_g0010_0	1.002	0	0.004	0.016	1	0	1.002	1.002	0.002	OG0001237	pgaptmp_002469
Node_g0009_g0011_0	1.01	0.014	0.014	0.366	0.998	0	1.01	0.996	0.008	OG0001237	pgaptmp_002469
Node_g0009_g0015_0	1.004	0	0.004	0.006	1	0	1.004	1.004	0.008	OG0001237	pgaptmp_002469
Node_g0009_g0017_0	0.97	0	0.048	0.12	0.836	0.01	0.97	0.924	0.208	OG0001237	pgaptmp_002469
Node_g0009_g0030_0	1	0	0.008	0.008	1	0	1	0.998	0.004	OG0001237	pgaptmp_002469
Node_g0009_new_0	1.004	0	0.516	0.152	1	0.004	1.004	0.524	0.546	OG0001237	pgaptmp_002469
Node_g0010_g0012_0	1.014	0.016	0.01	0.33	0.998	0	1.014	0.996	0.006	OG0001237	pgaptmp_002469
Node_g0011_g0013_0	1.066	0	0.008	0.004	0.996	0	1.066	1.062	0.064	OG0001237	pgaptmp_002469
Node_g0012_g0014_0	1.076	0	0.004	0	0.998	0	1.076	1.074	0.066	OG0001237	pgaptmp_002469
Node_g0016_g0039_0	0	0	0.006	0.006	0	0	0	0	0.006	OG0001237	pgaptmp_002469
Node_g0016_g990065_0	0	0	0.002	0.002	0	0	0	0	0.002	OG0001237	pgaptmp_002469
Node_g0017_g0024_0	1.02	0	0.364	0.462	0.998	0.008	1.02	0.728	0.406	OG0001237	pgaptmp_002469
Node_g0020_g0041_0	0.124	0	0.006	0.01	0.124	0	0.124	0.124	0.11	OG0001237	pgaptmp_002469
Node_g0021_g0037_0	1.006	0	0.13	0.484	0.998	0.01	1.006	0.734	0.456	OG0001237	pgaptmp_002469
Node_g0021_g990071_0	1.002	0	0.008	0.016	1	0	1.002	1.002	0.004	OG0001237	pgaptmp_002469
Node_g0022_g0044_0	0.164	0	0.006	0.02	0.158	0	0.164	0.144	0.11	OG0001237	pgaptmp_002469
Node_g0022_g990068_0	0.944	0.002	0.014	0.12	0.938	0.008	0.944	0.25	0.784	OG0001237	pgaptmp_002469
Node_g0022_g990073_0	1	0	0.03	0.484	1	0	1	0.946	0.086	OG0001237	pgaptmp_002469
Node_g0023_g0025_0	0.942	0	0.046	0.068	0.902	0.002	0.942	0.896	0.078	OG0001237	pgaptmp_002469
Node_g0023_g0032_0	0.908	0	0.018	0.21	0.894	0.066	0.908	0.858	0.104	OG0001237	pgaptmp_002469
Node_g0023_g990069_0	0.796	0	0.37	0.234	0.666	0.004	0.796	0.784	0.22	OG0001237	pgaptmp_002469
Node_g0024_g0054_0	1.002	0	0.024	0.04	1	0.002	1.002	1	0.004	OG0001237	pgaptmp_002469
Node_g0024_g990075_0	1.002	0	0.006	0.008	1	0	1.002	1	0.006	OG0001237	pgaptmp_002469
Node_g0025_g990079_0	0.866	0	0.102	0.08	0.866	0	0.866	0.864	0.026	OG0001237	pgaptmp_002469
Node_g0026_g0040_0	0.016	0	0.006	0.006	0.016	0	0.016	0.014	0.016	OG0001237	pgaptmp_002469
Node_g0026_g0055_0	0.126	0	0.008	0.022	0.126	0.002	0.126	0.12	0.116	OG0001237	pgaptmp_002469
Node_g0026_g0056_0	0.006	0	0.008	0.01	0.006	0	0.006	0.006	0.01	OG0001237	pgaptmp_002469
Node_g0027_g0000_0	0.26	0.002	0.568	0.072	0.258	0	0.26	0.258	0.028	OG0001237	pgaptmp_002469
Node_g0027_g990072_0	0.354	0	0.026	0.07	0.354	0.002	0.354	0.342	0.118	OG0001237	pgaptmp_002469
Node_g0028_g0027_0	0.798	0	0.126	0.072	0.79	0	0.798	0.79	0.034	OG0001237	pgaptmp_002469
Node_g0028_g0063_0	0.852	0	0.014	0.07	0.816	0	0.852	0.84	0.068	OG0001237	pgaptmp_002469
Node_g0028_g990070_0	0.29	0	0.7	0.34	0.284	0	0.29	0.28	0.138	OG0001237	pgaptmp_002469
Node_g0029_g0031_0	1.004	0	0.034	0.43	1	0.002	1.004	0.934	0.1	OG0001237	pgaptmp_002469
Node_g0029_g0033_0	0.936	0.002	0.012	0.17	0.924	0.006	0.936	0.75	0.252	OG0001237	pgaptmp_002469
Node_g0029_g990067_0	1	0	0.006	0.014	1	0	1	1	0.002	OG0001237	pgaptmp_002469
Node_g0030_g0035_0	1	0	0.008	0.008	1	0	1	1	0.008	OG0001237	pgaptmp_002469
Node_g0030_g0036_0	1	0	0.006	0.006	1	0	1	1	0.006	OG0001237	pgaptmp_002469
Node_g0032_g0028_0	0.89	0	0.09	0.1	0.886	0.01	0.89	0.86	0.062	OG0001237	pgaptmp_002469
Node_g0033_g0034_0	0.848	0	0.114	0.396	0.848	0	0.848	0.842	0.026	OG0001237	pgaptmp_002469
Node_g0033_g990066_0	1	0	0.018	0.448	1	0	1	0.872	0.17	OG0001237	pgaptmp_002469
Node_g0038_g0001_0	0.646	0	0	0.292	0.644	0.246	0.646	0.546	0.28	OG0001237	pgaptmp_002469
Node_g0038_g0061_0	0.808	0	0.02	0.16	0.758	0.008	0.808	0.772	0.174	OG0001237	pgaptmp_002469
Node_g0040_g0043_0	0	0	0.008	0.008	0	0	0	0	0.008	OG0001237	pgaptmp_002469
Node_g0040_g990077_0	0	0	0.018	0.004	0	0	0	0	0.002	OG0001237	pgaptmp_002469
Node_g0044_g0051_0	0.064	0	0.14	0.026	0.062	0	0.064	0.062	0.04	OG0001237	pgaptmp_002469
Node_g0044_g0058_0	0.244	0	0.012	0.072	0.238	0.002	0.244	0.194	0.19	OG0001237	pgaptmp_002469
Node_g0051_g990078_0	0	0	0.072	0.022	0	0	0	0	0.008	OG0001237	pgaptmp_002469
Node_g0051_g990080_0	0	0	0.002	0.002	0	0	0	0	0.002	OG0001237	pgaptmp_002469
Node_g0053_g0002_0	0.034	0	0	0.01	0.034	0.034	0.034	0.034	0	OG0001237	pgaptmp_002469
Node_g0053_g0038_0	0.12	0	0	0.038	0.12	0.032	0.12	0.12	0.054	OG0001237	pgaptmp_002469
Node_g0058_g0059_0	0.996	0	0.012	0.258	0.994	0.016	0.996	0.38	0.808	OG0001237	pgaptmp_002469
Node_g0058_g990081_0	0.184	0	0.186	0.118	0.182	0.002	0.184	0.164	0.124	OG0001237	pgaptmp_002469
Node_g0063_g990074_0	1	0	0.052	0.174	0.998	0	1	0.826	0.2	OG0001237	pgaptmp_002469
Node_g990081_g990082_0	0.008	0	0.184	0.054	0.008	0.002	0.008	0.008	0.006	OG0001237	pgaptmp_002469
g0000	0	0	0.012	0.008	0	0	0	0	0.002	OG0001237	pgaptmp_002469
g0001	0	0	0.004	0.004	0	0	0	0	0.004	OG0001237	pgaptmp_002469
g0002	1	0	0.02	0.342	1	0.002	1	1	0.74	OG0001237	pgaptmp_002469
g0003	0	0	0.496	0.29	0	0	0	0	0	OG0001237	pgaptmp_002469
g0004	1	0.002	0.01	0.662	1	0.006	1	1	0.506	OG0001237	pgaptmp_002469
g0006	0	0	0.002	0.002	0	0	0	0	0.002	OG0001237	pgaptmp_002469
g0007	0	0	0.006	0.006	0	0	0	0	0.002	OG0001237	pgaptmp_002469
g0008	1	0	0.01	0.03	1	0	1	1	0.878	OG0001237	pgaptmp_002469
g0009	1	0	0.324	0.336	1	0	1	1	0.314	OG0001237	pgaptmp_002469
g0010	1	0	0.306	0.37	1	0	1	1	0.292	OG0001237	pgaptmp_002469
g0011	1	0	0.386	0	1	0	1	1	0.32	OG0001237	pgaptmp_002469
g0012	1	0	0.37	0	1	0	1	1	0.294	OG0001237	pgaptmp_002469
g0013	1	0	0.376	0.318	1	0	1	1	0.31	OG0001237	pgaptmp_002469
g0014	1	0	0.418	0.296	1	0.002	1	1	0.34	OG0001237	pgaptmp_002469
g0015	1	0	0.008	0.004	1	0	1	1	0.004	OG0001237	pgaptmp_002469
g0016	0	0	0.002	0.004	0	0	0	0	0.002	OG0001237	pgaptmp_002469
g0017	1	0	0.024	0.05	1	0	1	1	0.004	OG0001237	pgaptmp_002469
g0018	0	0	0.186	0.028	0	0	0	0	0	OG0001237	pgaptmp_002469
g0019	1	0	0.034	0.756	1	0	1	1	0.414	OG0001237	pgaptmp_002469
g0020	0	0	0.126	0.006	0	0	0	0	0.002	OG0001237	pgaptmp_002469
g0021	1	0	0.004	0.002	1	0	1	1	0.002	OG0001237	pgaptmp_002469
g0022	1	0	0.002	0.692	1	0	1	1	0.002	OG0001237	pgaptmp_002469
g0023	1	0	0.532	0.39	1	0.004	1	1	0.732	OG0001237	pgaptmp_002469
g0024	1	0	0.004	0.002	1	0	1	1	0.002	OG0001237	pgaptmp_002469
g0025	1	0	0.002	0.102	1	0	1	1	0.136	OG0001237	pgaptmp_002469
g0026	1	0	0	0.076	1	0	1	1	0.874	OG0001237	pgaptmp_002469
g0027	0	0	0.356	0.13	0	0	0	0	0.002	OG0001237	pgaptmp_002469
g0028	0	0.002	0.292	0.086	0	0	0	0	0	OG0001237	pgaptmp_002469
g0029	1	0	0.002	0.002	1	0.002	1	1	0	OG0001237	pgaptmp_002469
g0030	1	0	0.006	0.004	1	0	1	1	0.006	OG0001237	pgaptmp_002469
g0031	1	0	0.008	0.01	1	0	1	1	0.004	OG0001237	pgaptmp_002469
g0032	1	0	0.028	0.522	1	0	1	1	0.138	OG0001237	pgaptmp_002469
g0033	1	0	0.002	0.088	1	0	1	1	0.002	OG0001237	pgaptmp_002469
g0034	0	0	0.85	0.36	0	0	0	0	0.002	OG0001237	pgaptmp_002469
g0035	1	0	0.002	0.002	1	0	1	1	0.002	OG0001237	pgaptmp_002469
g0036	1	0	0.002	0.004	1	0	1	1	0.002	OG0001237	pgaptmp_002469
g0037	1	0	0.018	0.014	1	0	1	1	0.012	OG0001237	pgaptmp_002469
g0038	1	0	0.256	1.104	1	0	1	1	0.448	OG0001237	pgaptmp_002469
g0041	1	0	0.002	0.01	1	0	1	1	0.878	OG0001237	pgaptmp_002469
g0042	1	0	0.016	0.238	1	0.006	1	1	0.708	OG0001237	pgaptmp_002469
g0043	0	0	0.004	0.004	0	0.002	0	0	0.002	OG0001237	pgaptmp_002469
g0044	1	0	0.046	0.334	1	0	1	1	0.802	OG0001237	pgaptmp_002469
g0051	0	0	0.006	0.008	0	0	0	0	0.006	OG0001237	pgaptmp_002469
g0053	0	0	0.12	0.006	0	0	0	0	0	OG0001237	pgaptmp_002469
g0054	1	0	0.002	0.004	1	0	1	1	0	OG0001237	pgaptmp_002469
g0055	0	0	0.128	0.018	0	0	0	0	0.002	OG0001237	pgaptmp_002469
g0056	0	0	0.008	0.004	0	0	0	0	0.002	OG0001237	pgaptmp_002469
g0057	0	0	0.136	0.012	0	0	0	0	0.004	OG0001237	pgaptmp_002469
g0058	1	0	0.002	0.012	1	0	1	1	0.006	OG0001237	pgaptmp_002469
g0059	1	0	0.006	0.006	1	0	1	1	0.01	OG0001237	pgaptmp_002469
g0061	1	0	0.222	0.204	1	0.01	1	1	0.404	OG0001237	pgaptmp_002469
g0062	0	0	0.004	0.006	0	0	0	0	0.004	OG0001237	pgaptmp_002469
g0063	1	0	0.006	0.006	1	0	1	1	0.006	OG0001237	pgaptmp_002469
g990065	0	0	0.006	0.01	0	0.002	0	0	0.004	OG0001237	pgaptmp_002469
g990066	1	0	0.004	0.024	1	0	1	1	0.004	OG0001237	pgaptmp_002469
g990067	1	0	0.002	0.002	1	0	1	1	0.002	OG0001237	pgaptmp_002469
g990068	1	0	0.036	0.782	1	0	1	1	0.092	OG0001237	pgaptmp_002469
g990069	1	0	0.27	0.184	1	0.004	1	1	0.47	OG0001237	pgaptmp_002469
g990070	1	0	0.028	0.528	1	0	1	1	0.738	OG0001237	pgaptmp_002469
g990071	1	0	0.004	0.004	1	0	1	1	0.002	OG0001237	pgaptmp_002469
g990072	1	0	0.004	0.132	1	0.002	1	1	0.648	OG0001237	pgaptmp_002469
g990073	1	0	0.012	0.992	1	0	1	1	0.012	OG0001237	pgaptmp_002469
g990074	1	0	0.004	0.01	1	0	1	1	0.004	OG0001237	pgaptmp_002469
g990075	1	0	0.006	0.006	1	0	1	1	0.004	OG0001237	pgaptmp_002469
g990076	0	0	0.01	0.012	0	0	0	0	0	OG0001237	pgaptmp_002469
g990077	0	0	0.004	0.006	0	0	0	0	0.004	OG0001237	pgaptmp_002469
g990078	0	0	0.002	0.002	0	0	0	0	0.002	OG0001237	pgaptmp_002469
g990079	0	0	0.866	0.07	0	0	0	0	0	OG0001237	pgaptmp_002469
g990080	0	0	0.002	0.002	0	0	0	0	0.002	OG0001237	pgaptmp_002469
g990081	0	0	0.01	0.006	0	0	0	0	0.002	OG0001237	pgaptmp_002469
g990082	0	0	0.008	0.008	0	0	0	0	0	OG0001237	pgaptmp_002469
new	1	0	0.004	0.014	1	0	1	1	0	OG0001237	pgaptmp_002469
Node_g0000_g990076_0	0.14	0.002	0.088	0.074	0.14	0	0.14	0.14	0.126	OG0001340	pgaptmp_002466
Node_g0001_g0006_0	0.066	0	0.924	0.042	0.066	0	0.066	0.066	0.006	OG0001340	pgaptmp_002466
Node_g0001_g0008_0	0.072	0	0.01	0.008	0.072	0	0.072	0.07	0.016	OG0001340	pgaptmp_002466
Node_g0001_g0009_0	0.98	0.002	0.01	0.204	0.976	0.088	0.98	0.896	0.112	OG0001340	pgaptmp_002466
Node_g0001_g0016_0	0.14	0	0.128	0.07	0.14	0	0.14	0.14	0.098	OG0001340	pgaptmp_002466
Node_g0001_g0020_0	0.17	0	0.004	0.008	0.168	0.002	0.17	0.146	0.116	OG0001340	pgaptmp_002466
Node_g0001_g0021_0	0.988	0.002	0.018	0.882	0.988	0.004	0.988	0.974	0.02	OG0001340	pgaptmp_002466
Node_g0001_g0023_0	0.788	0	0.014	0.118	0.788	0.028	0.788	0.782	0.022	OG0001340	pgaptmp_002466
Node_g0001_g0026_0	0.056	0	0.036	0.004	0.054	0	0.056	0.056	0.02	OG0001340	pgaptmp_002466
Node_g0001_g0029_0	0.984	0	0.018	0.05	0.984	0.008	0.984	0.982	0.006	OG0001340	pgaptmp_002466
Node_g0002_g0003_0	0.024	0	0.02	0.024	0.024	0	0.024	0.024	0.034	OG0001340	pgaptmp_002466
Node_g0003_g0004_0	0	0	0.006	0.006	0	0	0	0	0.006	OG0001340	pgaptmp_002466
Node_g0003_g0018_0	0.182	0	0	0.034	0.182	0	0.182	0.144	0.158	OG0001340	pgaptmp_002466
Node_g0003_g0019_0	0	0	0.186	0.048	0	0	0	0	0.004	OG0001340	pgaptmp_002466
Node_g0006_g0007_0	0.002	0	0.018	0.006	0.002	0	0.002	0.002	0.004	OG0001340	pgaptmp_002466
Node_g0006_g0022_0	0.016	0	0.062	0.014	0.016	0	0.016	0.016	0.012	OG0001340	pgaptmp_002466
Node_g0006_g0062_0	0.002	0	0.004	0.004	0.002	0	0.002	0.002	0.004	OG0001340	pgaptmp_002466
Node_g0008_g0042_0	0.182	0	0.01	0.024	0.178	0	0.182	0.18	0.12	OG0001340	pgaptmp_002466
Node_g0008_g0057_0	0.162	0	0.154	0.076	0.162	0	0.162	0.162	0.134	OG0001340	pgaptmp_002466
Node_g0009_g0010_0	1.008	0	0.01	0.024	0.996	0	1.008	1.006	0.016	OG0001340	pgaptmp_002466
Node_g0009_g0011_0	0.992	0.006	0.062	0.088	0.986	0	0.992	0.958	0.04	OG0001340	pgaptmp_002466
Node_g0009_g0015_0	1.002	0.002	0.004	0.064	1	0	1.002	1	0.004	OG0001340	pgaptmp_002466
Node_g0009_g0017_0	1.014	0	0.014	0.22	0.992	0.002	1.014	0.998	0.046	OG0001340	pgaptmp_002466
Node_g0009_g0030_0	1	0	0.004	0.004	1	0	1	1	0	OG0001340	pgaptmp_002466
Node_g0009_new_0	1.004	0	0.054	1.37	1	0	1.004	0.974	0.044	OG0001340	pgaptmp_002466
Node_g0010_g0012_0	0.98	0.016	0.09	0.338	0.952	0	0.98	0.95	0.046	OG0001340	pgaptmp_002466
Node_g0011_g0013_0	1.012	0	0.004	0.004	0.998	0	1.012	0.998	0.024	OG0001340	pgaptmp_002466
Node_g0012_g0014_0	1.084	0	0.018	0.018	0.996	0	1.084	1.036	0.122	OG0001340	pgaptmp_002466
Node_g0016_g0039_0	0.972	0	0.004	0.122	0.972	0.002	0.972	0.22	0.834	OG0001340	pgaptmp_002466
Node_g0016_g990065_0	0.97	0	0.01	0.006	0.968	0	0.97	0.97	0.008	OG0001340	pgaptmp_002466
Node_g0017_g0024_0	1.008	0.002	0.128	0.896	1	0.002	1.008	0.916	0.118	OG0001340	pgaptmp_002466
Node_g0020_g0041_0	0.938	0	0.014	0.032	0.938	0	0.938	0.214	0.782	OG0001340	pgaptmp_002466
Node_g0021_g0037_0	1.002	0	0.054	0.95	1	0	1.002	0.942	0.068	OG0001340	pgaptmp_002466
Node_g0021_g990071_0	1.002	0.002	0.012	0.02	1	0	1.002	0.998	0.01	OG0001340	pgaptmp_002466
Node_g0022_g0044_0	0.108	0	0.004	0.014	0.106	0	0.108	0.098	0.096	OG0001340	pgaptmp_002466
Node_g0022_g990068_0	0.904	0	0.008	0.08	0.89	0.006	0.904	0.21	0.798	OG0001340	pgaptmp_002466
Node_g0022_g990073_0	1.016	0	0.034	0.644	0.924	0	1.016	0.984	0.146	OG0001340	pgaptmp_002466
Node_g0023_g0025_0	0.228	0	0.08	0.022	0.228	0.002	0.228	0.224	0.116	OG0001340	pgaptmp_002466
Node_g0023_g0032_0	0.19	0	0.616	0.15	0.19	0	0.19	0.19	0.018	OG0001340	pgaptmp_002466
Node_g0023_g990069_0	1.004	0.002	0.02	0.048	0.996	0.012	1.004	0.252	0.782	OG0001340	pgaptmp_002466
Node_g0024_g0054_0	1	0	0.012	0.012	1	0	1	1	0.004	OG0001340	pgaptmp_002466
Node_g0024_g990075_0	1	0	0.002	0.006	1	0	1	1	0.002	OG0001340	pgaptmp_002466
Node_g0025_g990079_0	0	0	0.23	0.028	0	0	0	0	0.002	OG0001340	pgaptmp_002466
Node_g0026_g0040_0	0.032	0	0.004	0.014	0.032	0	0.032	0.032	0.024	OG0001340	pgaptmp_002466
Node_g0026_g0055_0	0.102	0	0.028	0.004	0.102	0	0.102	0.102	0.098	OG0001340	pgaptmp_002466
Node_g0026_g0056_0	0.012	0	0.046	0.008	0.012	0	0.012	0.012	0.002	OG0001340	pgaptmp_002466
Node_g0027_g0000_0	0.1	0	0.026	0.018	0.098	0.004	0.1	0.096	0.026	OG0001340	pgaptmp_002466
Node_g0027_g990072_0	0.204	0	0.03	0.036	0.202	0.002	0.204	0.192	0.132	OG0001340	pgaptmp_002466
Node_g0028_g0027_0	0.096	0	0.01	0.012	0.094	0.004	0.096	0.084	0.028	OG0001340	pgaptmp_002466
Node_g0028_g0063_0	0.194	0	0.014	0.014	0.188	0.002	0.194	0.182	0.11	OG0001340	pgaptmp_002466
Node_g0028_g990070_0	0.134	0	0.172	0.022	0.134	0.004	0.134	0.13	0.108	OG0001340	pgaptmp_002466
Node_g0029_g0031_0	1	0.002	0.008	0.886	1	0	1	0.996	0.008	OG0001340	pgaptmp_002466
Node_g0029_g0033_0	0.998	0	0.008	0.03	0.996	0	0.998	0.986	0.022	OG0001340	pgaptmp_002466
Node_g0029_g990067_0	0.99	0	0.016	0.01	0.99	0	0.99	0.99	0.006	OG0001340	pgaptmp_002466
Node_g0030_g0035_0	1	0	0.002	0.002	1	0	1	0.998	0.002	OG0001340	pgaptmp_002466
Node_g0030_g0036_0	1	0	0.004	0.006	1	0	1	1	0.004	OG0001340	pgaptmp_002466
Node_g0032_g0028_0	0.074	0	0.126	0.026	0.074	0	0.074	0.074	0.01	OG0001340	pgaptmp_002466
Node_g0033_g0034_0	0.98	0	0.034	0.034	0.98	0	0.98	0.98	0.016	OG0001340	pgaptmp_002466
Node_g0033_g990066_0	1.002	0	0.008	0.042	1	0	1.002	0.98	0.03	OG0001340	pgaptmp_002466
Node_g0038_g0001_0	0.752	0.002	0.002	0.122	0.752	0.642	0.752	0.744	0.006	OG0001340	pgaptmp_002466
Node_g0038_g0061_0	0.992	0	0.012	0.23	0.986	0.046	0.992	0.83	0.206	OG0001340	pgaptmp_002466
Node_g0040_g0043_0	0	0	0.174	0.036	0	0	0	0	0.006	OG0001340	pgaptmp_002466
Node_g0040_g990077_0	0.168	0	0.006	0.04	0.168	0	0.168	0.144	0.142	OG0001340	pgaptmp_002466
Node_g0044_g0051_0	0.002	0	0.112	0.018	0.002	0	0.002	0.002	0.006	OG0001340	pgaptmp_002466
Node_g0044_g0058_0	0	0	0.004	0.002	0	0	0	0	0.002	OG0001340	pgaptmp_002466
Node_g0051_g990078_0	0.002	0	0.004	0.004	0.002	0	0.002	0.002	0.004	OG0001340	pgaptmp_002466
Node_g0051_g990080_0	0	0	0.01	0.01	0	0	0	0	0.008	OG0001340	pgaptmp_002466
Node_g0053_g0002_0	0.01	0	0	0	0.01	0.01	0.01	0.01	0	OG0001340	pgaptmp_002466
Node_g0053_g0038_0	0.104	0	0	0.012	0.104	0.094	0.104	0.104	0	OG0001340	pgaptmp_002466
Node_g0058_g0059_0	0	0	0.006	0.006	0	0	0	0	0.004	OG0001340	pgaptmp_002466
Node_g0058_g990081_0	0.002	0	0.002	0.002	0.002	0	0.002	0.002	0.004	OG0001340	pgaptmp_002466
Node_g0063_g990074_0	0.998	0	0.018	0.042	0.998	0.002	0.998	0.21	0.82	OG0001340	pgaptmp_002466
Node_g990081_g990082_0	0.002	0	0.006	0.004	0.002	0	0.002	0.002	0.006	OG0001340	pgaptmp_002466
g0000	0	0	0.144	0.006	0	0	0	0	0.004	OG0001340	pgaptmp_002466
g0001	0	0	0.14	0.008	0	0	0	0	0	OG0001340	pgaptmp_002466
g0002	0	0	0.024	0.002	0	0	0	0	0	OG0001340	pgaptmp_002466
g0003	0	0	0.002	0.002	0	0	0	0	0.002	OG0001340	pgaptmp_002466
g0006	0	0	0.002	0.004	0	0	0	0	0	OG0001340	pgaptmp_002466
g0007	0	0	0.004	0.002	0	0	0	0	0.002	OG0001340	pgaptmp_002466
g0008	1	0.002	0.01	0.5	1	0	1	1	0.846	OG0001340	pgaptmp_002466
g0009	1	0	0.056	0.054	1	0	1	1	0.064	OG0001340	pgaptmp_002466
g0010	1	0	0.306	0.332	1	0	1	1	0.326	OG0001340	pgaptmp_002466
g0011	1	0	0.072	0.004	1	0	1	1	0.06	OG0001340	pgaptmp_002466
g0012	1	0	0.38	0.004	1	0	1	1	0.296	OG0001340	pgaptmp_002466
g0013	1	0	0.058	0.06	1	0	1	1	0.046	OG0001340	pgaptmp_002466
g0014	1	0	0.388	0.328	1	0	1	1	0.304	OG0001340	pgaptmp_002466
g0015	1	0	0.032	0.07	1	0	1	1	0.03	OG0001340	pgaptmp_002466
g0016	0	0	0.972	0.002	0	0	0	0	0.002	OG0001340	pgaptmp_002466
g0017	1	0	0.01	0.008	1	0	1	1	0.002	OG0001340	pgaptmp_002466
g0018	1	0	0.002	0.274	1	0.006	1	1	0.814	OG0001340	pgaptmp_002466
g0019	0	0	0.002	0.002	0	0	0	0	0.002	OG0001340	pgaptmp_002466
g0020	1	0	0.008	0.036	1	0	1	1	0.07	OG0001340	pgaptmp_002466
g0021	1	0	0.008	0.006	1	0	1	1	0.006	OG0001340	pgaptmp_002466
g0022	1	0	0.128	0.776	1	0	1	1	0.112	OG0001340	pgaptmp_002466
g0023	1	0	0.01	0.006	1	0	1	1	0.006	OG0001340	pgaptmp_002466
g0024	1	0	0.002	0	1	0	1	1	0.002	OG0001340	pgaptmp_002466
g0026	0	0	0.102	0	0	0	0	0	0	OG0001340	pgaptmp_002466
g0027	0	0	0.204	0.036	0	0	0	0	0	OG0001340	pgaptmp_002466
g0028	0	0	0.136	0.01	0	0	0	0	0.002	OG0001340	pgaptmp_002466
g0029	0	0	0.992	0.002	0	0	0	0	0.002	OG0001340	pgaptmp_002466
g0030	1	0	0.004	0.006	1	0	1	1	0.004	OG0001340	pgaptmp_002466
g0031	1	0	0.002	0.018	1	0	1	1	0.002	OG0001340	pgaptmp_002466
g0032	0	0	0.08	0.008	0	0	0	0	0.006	OG0001340	pgaptmp_002466
g0033	1	0	0.004	0.004	1	0	1	1	0.002	OG0001340	pgaptmp_002466
g0034	0	0	0.982	0.004	0	0	0	0	0.002	OG0001340	pgaptmp_002466
g0035	1	0	0.002	0.002	1	0	1	1	0.002	OG0001340	pgaptmp_002466
g0036	1	0	0	0	1	0	1	1	0	OG0001340	pgaptmp_002466
g0037	1	0	0.004	0.012	1	0	1	1	0.002	OG0001340	pgaptmp_002466
g0038	1	0	0.022	0.9	1	0	1	1	0.03	OG0001340	pgaptmp_002466
g0039	1	0	0.004	0.03	1	0.002	1	1	0.03	OG0001340	pgaptmp_002466
g0040	0	0	0.002	0.002	0	0	0	0	0.002	OG0001340	pgaptmp_002466
g0041	1	0	0.01	1.718	1	0.002	1	1	0.07	OG0001340	pgaptmp_002466
g0042	1	0	0.028	0.018	1	0	1	1	0.846	OG0001340	pgaptmp_002466
g0043	0	0	0.002	0.002	0	0	0	0	0.002	OG0001340	pgaptmp_002466
g0051	0	0	0.002	0.002	0	0	0	0	0.002	OG0001340	pgaptmp_002466
g0053	0	0	0.108	0.008	0	0.002	0	0	0.002	OG0001340	pgaptmp_002466
g0054	1	0	0.002	0.002	1	0	1	1	0.002	OG0001340	pgaptmp_002466
g0055	1	0	0.002	0.006	1	0.002	1	1	0.898	OG0001340	pgaptmp_002466
g0056	0	0	0.018	0.008	0	0	0	0	0.006	OG0001340	pgaptmp_002466
g0057	0	0	0.162	0.006	0	0	0	0	0	OG0001340	pgaptmp_002466
g0059	0	0	0.006	0.006	0	0	0	0	0.006	OG0001340	pgaptmp_002466
g0061	1	0	0.032	0.914	1	0.002	1	1	0.038	OG0001340	pgaptmp_002466
g0062	0	0	0.002	0	0	0	0	0	0	OG0001340	pgaptmp_002466
g0063	1	0	0.006	0.008	1	0	1	1	0.008	OG0001340	pgaptmp_002466
g990065	1	0	0.002	0.018	1	0	1	1	0.032	OG0001340	pgaptmp_002466
g990066	1	0	0.004	0.002	1	0	1	1	0.002	OG0001340	pgaptmp_002466
g990067	1	0	0	0.002	1	0	1	1	0.01	OG0001340	pgaptmp_002466
g990068	1	0	0.018	0.154	1	0.002	1	1	0.112	OG0001340	pgaptmp_002466
g990069	1	0	0.012	0.012	1	0	1	1	0.008	OG0001340	pgaptmp_002466
g990070	1	0	0.002	0.05	1	0.008	1	1	0.86	OG0001340	pgaptmp_002466
g990071	1	0	0.002	0	1	0	1	1	0	OG0001340	pgaptmp_002466
g990072	1	0	0.002	0.116	1	0.008	1	1	0.79	OG0001340	pgaptmp_002466
g990073	1	0	0.84	0.396	1	0	1	1	0.824	OG0001340	pgaptmp_002466
g990074	1	0	0.006	0.008	1	0	1	1	0.008	OG0001340	pgaptmp_002466
g990075	1	0	0.002	0.002	1	0	1	1	0.002	OG0001340	pgaptmp_002466
g990076	1	0	0.002	0.428	1	0	1	1	0.862	OG0001340	pgaptmp_002466
g990077	1	0	0.002	0.324	1	0	1	1	0.834	OG0001340	pgaptmp_002466
g990078	0	0	0.006	0.004	0	0	0	0	0.004	OG0001340	pgaptmp_002466
g990080	0	0	0.002	0.002	0	0	0	0	0.002	OG0001340	pgaptmp_002466
g990081	0	0	0.006	0.008	0	0	0	0	0.004	OG0001340	pgaptmp_002466
g990082	0	0	0.004	0.002	0	0	0	0	0.002	OG0001340	pgaptmp_002466
new	1	0	0.004	0.008	1	0	1	1	0	OG0001340	pgaptmp_002466
Node_g0000_g990076_0	0	0	0.012	0.018	0	0	0	0	0.01	OG0003418	pgaptmp_002467
Node_g0001_g0006_0	0.02	0	0.012	0.024	0.02	0.008	0.02	0.018	0.008	OG0003418	pgaptmp_002467
Node_g0001_g0008_0	0.012	0	0.02	0.022	0.012	0.006	0.012	0.012	0.006	OG0003418	pgaptmp_002467
Node_g0001_g0009_0	0.06	0	0.006	0.014	0.06	0.034	0.06	0.056	0.014	OG0003418	pgaptmp_002467
Node_g0001_g0016_0	0.034	0	0.048	0.028	0.034	0	0.034	0.032	0.004	OG0003418	pgaptmp_002467
Node_g0001_g0020_0	0.078	0	0.006	0.02	0.078	0.008	0.078	0.042	0.056	OG0003418	pgaptmp_002467
Node_g0001_g0021_0	0.026	0	0.04	0.016	0.026	0	0.026	0.022	0.006	OG0003418	pgaptmp_002467
Node_g0001_g0023_0	0.018	0	0	0.002	0.018	0.014	0.018	0.018	0.002	OG0003418	pgaptmp_002467
Node_g0001_g0026_0	0.02	0	0.012	0.01	0.02	0.002	0.02	0.012	0.018	OG0003418	pgaptmp_002467
Node_g0001_g0029_0	0.016	0	0.026	0.02	0.016	0.008	0.016	0.016	0.008	OG0003418	pgaptmp_002467
Node_g0002_g0003_0	0	0	0.002	0.004	0	0	0	0	0.002	OG0003418	pgaptmp_002467
Node_g0003_g0004_0	0.002	0	0.004	0.01	0.002	0.002	0.002	0.002	0.004	OG0003418	pgaptmp_002467
Node_g0003_g0018_0	0.002	0	0.004	0.004	0.002	0	0.002	0.002	0.006	OG0003418	pgaptmp_002467
Node_g0003_g0019_0	0	0	0.002	0.002	0	0	0	0	0	OG0003418	pgaptmp_002467
Node_g0006_g0007_0	0.002	0	0.048	0.022	0.002	0	0.002	0.002	0.006	OG0003418	pgaptmp_002467
Node_g0006_g0022_0	0.044	0	0.008	0.016	0.044	0.01	0.044	0.042	0.022	OG0003418	pgaptmp_002467
Node_g0006_g0062_0	0.002	0	0	0.002	0.002	0	0.002	0.002	0	OG0003418	pgaptmp_002467
Node_g0008_g0042_0	0.036	0	0.006	0.024	0.036	0	0.036	0.036	0.03	OG0003418	pgaptmp_002467
Node_g0008_g0057_0	0.176	0	0.002	0.106	0.176	0.014	0.176	0.172	0.128	OG0003418	pgaptmp_002467
Node_g0009_g0010_0	0.016	0	0.074	0.086	0.016	0	0.016	0.016	0	OG0003418	pgaptmp_002467
Node_g0009_g0011_0	0.002	0	0.016	0.008	0.002	0	0.002	0.002	0.002	OG0003418	pgaptmp_002467
Node_g0009_g0015_0	0.09	0	0.818	0.338	0.09	0	0.09	0.09	0.002	OG0003418	pgaptmp_002467
Node_g0009_g0017_0	0.34	0.004	0.002	0.094	0.33	0.106	0.34	0.25	0.172	OG0003418	pgaptmp_002467
Node_g0009_g0030_0	0.906	0	0.12	0.204	0.86	0.01	0.906	0.902	0.024	OG0003418	pgaptmp_002467
Node_g0009_new_0	0.992	0.008	0.006	0.28	0.88	0.216	0.992	0.694	0.434	OG0003418	pgaptmp_002467
Node_g0010_g0012_0	0.002	0	0.018	0.012	0.002	0	0.002	0.002	0.004	OG0003418	pgaptmp_002467
Node_g0011_g0013_0	0	0	0.006	0.006	0	0	0	0	0.004	OG0003418	pgaptmp_002467
Node_g0012_g0014_0	0	0	0.006	0.006	0	0	0	0	0.004	OG0003418	pgaptmp_002467
Node_g0016_g0039_0	0.066	0	0.008	0.03	0.066	0.01	0.066	0.062	0.03	OG0003418	pgaptmp_002467
Node_g0016_g990065_0	0.234	0	0.004	0.094	0.234	0.008	0.234	0.226	0.164	OG0003418	pgaptmp_002467
Node_g0017_g0024_0	0.242	0	0.128	0.128	0.238	0.004	0.242	0.242	0.026	OG0003418	pgaptmp_002467
Node_g0020_g0041_0	0.272	0	0.002	0.104	0.272	0.016	0.272	0.236	0.18	OG0003418	pgaptmp_002467
Node_g0021_g0037_0	0.024	0	0.016	0.016	0.024	0	0.024	0.024	0.014	OG0003418	pgaptmp_002467
Node_g0021_g990071_0	0.156	0	0.002	0.042	0.156	0.01	0.156	0.154	0.124	OG0003418	pgaptmp_002467
Node_g0022_g0044_0	0.198	0	0.01	0.054	0.198	0.036	0.198	0.156	0.128	OG0003418	pgaptmp_002467
Node_g0022_g990068_0	0.964	0	0.004	0.294	0.964	0.14	0.964	0.498	0.63	OG0003418	pgaptmp_002467
Node_g0022_g990073_0	0.962	0	0.01	0.076	0.962	0	0.962	0.962	0.008	OG0003418	pgaptmp_002467
Node_g0023_g0025_0	0.188	0.002	0.004	0.044	0.186	0.016	0.188	0.09	0.146	OG0003418	pgaptmp_002467
Node_g0023_g0032_0	0.028	0	0.008	0.016	0.028	0.004	0.028	0.028	0.014	OG0003418	pgaptmp_002467
Node_g0023_g990069_0	0.29	0	0.048	0.174	0.29	0.014	0.29	0.268	0.136	OG0003418	pgaptmp_002467
Node_g0024_g0054_0	0.358	0	0.016	0.092	0.358	0.004	0.358	0.334	0.128	OG0003418	pgaptmp_002467
Node_g0024_g990075_0	0.008	0	0.352	0.092	0.008	0.002	0.008	0.008	0	OG0003418	pgaptmp_002467
Node_g0025_g990079_0	0.26	0	0.024	0.118	0.26	0.004	0.26	0.254	0.092	OG0003418	pgaptmp_002467
Node_g0026_g0040_0	0.002	0	0.008	0.014	0.002	0	0.002	0.002	0.006	OG0003418	pgaptmp_002467
Node_g0026_g0055_0	0.002	0	0.006	0.004	0.002	0.002	0.002	0.002	0.004	OG0003418	pgaptmp_002467
Node_g0026_g0056_0	0.004	0	0.018	0.014	0.004	0	0.004	0.004	0.002	OG0003418	pgaptmp_002467
Node_g0027_g0000_0	0.002	0	0.006	0.008	0.002	0.002	0.002	0.002	0.004	OG0003418	pgaptmp_002467
Node_g0027_g990072_0	0	0	0.01	0.012	0	0.002	0	0	0.006	OG0003418	pgaptmp_002467
Node_g0028_g0027_0	0.002	0	0.004	0.008	0.002	0	0.002	0.002	0.006	OG0003418	pgaptmp_002467
Node_g0028_g0063_0	0	0	0.004	0.002	0	0	0	0	0.002	OG0003418	pgaptmp_002467
Node_g0028_g990070_0	0	0	0.012	0.024	0	0.002	0	0	0.01	OG0003418	pgaptmp_002467
Node_g0029_g0031_0	0.002	0	0.012	0.012	0.002	0	0.002	0.002	0.008	OG0003418	pgaptmp_002467
Node_g0029_g0033_0	0.006	0	0.016	0.012	0.006	0	0.006	0.006	0.006	OG0003418	pgaptmp_002467
Node_g0029_g990067_0	0	0	0.002	0.002	0	0	0	0	0	OG0003418	pgaptmp_002467
Node_g0030_g0035_0	1.01	0	0.012	0.212	0.958	0.012	1.01	0.952	0.104	OG0003418	pgaptmp_002467
Node_g0030_g0036_0	0.86	0	0.19	0.544	0.84	0.002	0.86	0.854	0.038	OG0003418	pgaptmp_002467
Node_g0032_g0028_0	0	0	0.036	0.014	0	0	0	0	0.008	OG0003418	pgaptmp_002467
Node_g0033_g0034_0	0.002	0	0.012	0.008	0.002	0.002	0.002	0.002	0.006	OG0003418	pgaptmp_002467
Node_g0033_g990066_0	0	0	0.006	0.006	0	0	0	0	0.004	OG0003418	pgaptmp_002467
Node_g0038_g0001_0	0.002	0	0	0	0.002	0.002	0.002	0.002	0	OG0003418	pgaptmp_002467
Node_g0038_g0061_0	0	0	0.008	0.008	0	0	0	0	0.006	OG0003418	pgaptmp_002467
Node_g0040_g0043_0	0.002	0	0.008	0.016	0.002	0	0.002	0.002	0.01	OG0003418	pgaptmp_002467
Node_g0040_g990077_0	0	0	0.002	0.002	0	0	0	0	0	OG0003418	pgaptmp_002467
Node_g0044_g0051_0	0.074	0	0.146	0.064	0.074	0	0.074	0.062	0.022	OG0003418	pgaptmp_002467
Node_g0044_g0058_0	0.006	0	0.07	0.036	0.006	0	0.006	0.006	0.002	OG0003418	pgaptmp_002467
Node_g0051_g990078_0	0.09	0	0.022	0.04	0.09	0	0.09	0.082	0.038	OG0003418	pgaptmp_002467
Node_g0051_g990080_0	0.312	0.008	0.006	0.19	0.302	0.024	0.312	0.292	0.196	OG0003418	pgaptmp_002467
Node_g0058_g0059_0	0.002	0	0.004	0	0.002	0	0.002	0.002	0.002	OG0003418	pgaptmp_002467
Node_g0058_g990081_0	0.004	0	0.006	0.016	0.004	0	0.004	0.004	0.004	OG0003418	pgaptmp_002467
Node_g0063_g990074_0	0	0	0.002	0.002	0	0.002	0	0	0	OG0003418	pgaptmp_002467
Node_g990081_g990082_0	0	0	0.006	0.008	0	0	0	0	0.002	OG0003418	pgaptmp_002467
g0001	0	0	0.036	0.008	0	0	0	0	0.002	OG0003418	pgaptmp_002467
g0002	0	0	0.002	0.002	0	0	0	0	0.002	OG0003418	pgaptmp_002467
g0003	0	0	0.004	0.002	0	0	0	0	0.002	OG0003418	pgaptmp_002467
g0004	0	0	0.006	0.008	0	0.002	0	0	0.002	OG0003418	pgaptmp_002467
g0006	0	0	0.004	0.006	0	0.002	0	0	0	OG0003418	pgaptmp_002467
g0007	0	0	0.004	0.002	0	0	0	0	0.002	OG0003418	pgaptmp_002467
g0008	1	0	0	0.6	1	0.018	1	1	0.806	OG0003418	pgaptmp_002467
g0009	0	0	0.004	0.002	0	0	0	0	0.002	OG0003418	pgaptmp_002467
g0010	0	0	0.002	0	0	0	0	0	0	OG0003418	pgaptmp_002467
g0013	0	0	0.004	0.006	0	0.002	0	0	0.002	OG0003418	pgaptmp_002467
g0015	0	0	0.09	0.034	0	0	0	0	0	OG0003418	pgaptmp_002467
g0016	0	0	0.236	0.024	0	0	0	0	0.002	OG0003418	pgaptmp_002467
g0017	0	0	0.246	0.044	0	0.002	0	0	0.002	OG0003418	pgaptmp_002467
g0018	0	0	0.004	0.006	0	0.002	0	0	0	OG0003418	pgaptmp_002467
g0020	0	0	0.276	0.09	0	0.002	0	0	0.002	OG0003418	pgaptmp_002467
g0021	0	0	0.16	0.008	0	0	0	0	0.004	OG0003418	pgaptmp_002467
g0022	0	0	0.964	0.04	0	0	0	0	0.002	OG0003418	pgaptmp_002467
g0023	0	0	0.294	0.082	0	0.002	0	0	0.002	OG0003418	pgaptmp_002467
g0024	0	0	0.01	0.012	0	0	0	0	0.002	OG0003418	pgaptmp_002467
g0025	0	0	0.264	0.044	0	0	0	0	0.004	OG0003418	pgaptmp_002467
g0026	0	0	0.006	0.006	0	0	0	0	0.004	OG0003418	pgaptmp_002467
g0027	0	0	0.012	0.016	0	0.002	0	0	0.01	OG0003418	pgaptmp_002467
g0030	1	0	0.038	0.612	1	0.002	1	1	0.176	OG0003418	pgaptmp_002467
g0031	0	0	0.002	0	0	0	0	0	0	OG0003418	pgaptmp_002467
g0032	0	0	0.004	0.004	0	0.002	0	0	0.002	OG0003418	pgaptmp_002467
g0033	0	0	0.002	0.004	0	0	0	0	0.002	OG0003418	pgaptmp_002467
g0034	0	0	0.006	0.008	0	0.002	0	0	0.002	OG0003418	pgaptmp_002467
g0035	1	0	0.074	0.5	1	0	1	1	0.064	OG0003418	pgaptmp_002467
g0036	0	0	0.86	0.284	0	0	0	0	0	OG0003418	pgaptmp_002467
g0037	0	0	0.024	0	0	0	0	0	0	OG0003418	pgaptmp_002467
g0038	0	0	0.002	0.002	0	0	0	0	0.002	OG0003418	pgaptmp_002467
g0039	0	0	0.066	0.006	0	0	0	0	0	OG0003418	pgaptmp_002467
g0040	0	0	0.008	0.008	0	0	0	0	0.006	OG0003418	pgaptmp_002467
g0041	1	0	0	0.428	1	0.022	1	1	0.706	OG0003418	pgaptmp_002467
g0042	0	0	0.042	0.008	0	0.002	0	0	0.004	OG0003418	pgaptmp_002467
g0043	0	0	0.002	0.002	0	0	0	0	0	OG0003418	pgaptmp_002467
g0044	0	0	0.01	0.004	0	0	0	0	0.004	OG0003418	pgaptmp_002467
g0051	0	0	0.314	0.07	0	0	0	0	0.002	OG0003418	pgaptmp_002467
g0053	0	0	0.004	0.004	0	0	0	0	0.004	OG0003418	pgaptmp_002467
g0054	1	0	0.014	0.426	1	0.012	1	1	0.644	OG0003418	pgaptmp_002467
g0055	0	0	0.006	0.01	0	0.002	0	0	0.002	OG0003418	pgaptmp_002467
g0056	0	0	0.006	0.002	0	0	0	0	0.002	OG0003418	pgaptmp_002467
g0057	0	0	0.18	0.022	0	0	0	0	0.004	OG0003418	pgaptmp_002467
g0058	0	0	0.004	0.006	0	0	0	0	0.002	OG0003418	pgaptmp_002467
g0059	0	0	0.004	0.002	0	0.002	0	0	0	OG0003418	pgaptmp_002467
g0062	0	0	0.002	0.002	0	0	0	0	0	OG0003418	pgaptmp_002467
g990065	1	0	0	0.65	1	0.026	1	1	0.74	OG0003418	pgaptmp_002467
g990068	1	0	0.002	0.072	1	0	1	1	0.038	OG0003418	pgaptmp_002467
g990069	1	0	0.002	0.478	1	0.046	1	1	0.666	OG0003418	pgaptmp_002467
g990070	0	0	0.006	0.006	0	0	0	0	0.006	OG0003418	pgaptmp_002467
g990071	1	0	0.004	0.452	1	0.016	1	1	0.832	OG0003418	pgaptmp_002467
g990073	1	0	0	0.07	1	0.002	1	1	0.036	OG0003418	pgaptmp_002467
g990075	0	0	0.008	0.002	0	0	0	0	0	OG0003418	pgaptmp_002467
g990077	0	0	0.008	0.01	0	0	0	0	0.008	OG0003418	pgaptmp_002467
g990078	0	0	0.094	0.032	0	0	0	0	0.004	OG0003418	pgaptmp_002467
g990079	1	0	0.008	0.352	1	0.028	1	1	0.72	OG0003418	pgaptmp_002467
g990080	2	0.87	0.01	0.336	1	0.026	2	2	0.802	OG0003418	pgaptmp_002467
g990082	0	0	0.002	0.006	0	0	0	0	0.002	OG0003418	pgaptmp_002467
new	2	0	0.01	0.656	1	0.018	2	2	1	OG0003418	pgaptmp_002467

## Sheet: Table S6
# we need to deal with having only one replicate per condition. We will be exploring the data assuming that most proteins
# will not be differentially expressed. So the abundances of the same protein under the two conditions cam be used to infer
# a relationship between the protein concentration and the standard deviation. Here, using a bland altman plot, we show that
# after log-transforming the data, the standard deviation is not sensitive to a protein's mean abundance in the two treatments
import numpy as np
import matplotlib.pyplot as plt
import warnings
def bland_altman_plot(
a,
b,
*,
log_scale=True,
zero_method="epsilon", # "epsilon", "log1p", or "drop"
epsilon=None, # If None and zero_method="epsilon", auto-compute
robust=False,
smooth=False,
smooth_frac=0.2,
title=None,
ax=None,
point_kwargs=None,
line_kwargs=None,
loa_kwargs=None
):
" Create a Bland–Altman plot (difference vs average), with support for zeros on log scale. Parameters ---------- a, b : array-like Paired measurements (same length). log_scale : bool, default True If True, perform analysis on a log-like scale. Zeros are handled by `zero_method`. zero_method : {"epsilon", "log1p", "drop"}, default "epsilon
Strategy to handle zeros when log_scale=True:
- "epsilon": Replace zeros by a small positive epsilon (you can pass `epsilon`;
if None, it is set to half of the smallest positive value observed).
Interpretation remains approx. log-ratio.
- "log1p" : Use log(1 + x) transform; no need for epsilon, works with zeros but changes interpretation.
- "drop" : Drop any pairs where a<=0 or b<=0 before logging.
epsilon : float or None
Pseudocount to add when zero_method="epsilon". If None, it is auto-chosen as
0.5 * min_positive among all values in a and b. If no positive values exist,
raises an error.
robust : bool, default False
If True, uses robust bias/spread (median and 1.4826*MAD).
smooth : bool, default False
Overlays a moving-median smoother of difference vs. average.
smooth_frac : float in (0,1], default 0.2
Fraction of points per window for the smoothing.
title : str or None
Title for the plot.
ax : matplotlib.axes.Axes or None
Existing axes; if None, create a new figure.
point_kwargs : dict or None
Scatter aesthetics.
line_kwargs : dict or None
Bias line aesthetics.
loa_kwargs : dict or None
LoA lines aesthetics.
Returns
-------
fig, ax : matplotlib Figure and Axes
info : dict
Dictionary with details about the transformation, epsilon used, bias, sigma, LoA, and how many points dropped.
"""
a = np.asarray(a, dtype=float)
b = np.asarray(b, dtype=float)
if a.shape != b.shape:
raise ValueError("Inputs 'a' and 'b' must have the same shape.")
# Remove pairs with NaN/inf
valid = np.isfinite(a) & np.isfinite(b)
dropped_nan_inf = int(np.sum(~valid))
a = a[valid]
b = b[valid]
if a.size < 3:
raise ValueError("Need at least 3 valid pairs after removing NaN/inf.")
# Defaults for aesthetics
if point_kwargs is None:
point_kwargs = dict(s=28, alpha=0.7, edgecolor="none", color="#4c78a8")
if line_kwargs is None:
line_kwargs = dict(color="#b279a2", linewidth=2.0)
if loa_kwargs is None:
loa_kwargs = dict(color="#f58518", linestyle="--", linewidth=1.8)
# Prepare transformation
y_is_log = False
method_note = ""
dropped_nonpos = 0
eps_used = None
if log_scale:
# Handle zeros / nonpositives
if zero_method not in {"epsilon", "log1p", "drop"}:
raise ValueError("zero_method must be one of {'epsilon','log1p','drop'}.")
if zero_method == "drop":
keep = (a > 0) & (b > 0)
dropped_nonpos = int(np.sum(~keep))
a = a[keep]
b = b[keep]
if a.size < 3:
raise ValueError("Too few pairs remain after dropping nonpositive values.")
xa = np.log(a)
xb = np.log(b)
x = 0.5 * (xa + xb)
d = xa - xb
y_label_main = "Difference (log): log(a) - log(b) = log(a/b)"
y_is_log = True
method_note = "log scale (dropped nonpositive values)"
elif zero_method == "log1p":
# Works with zeros; interpretation changes (difference of log1p, not log-ratio)
xa = np.log1p(a)
xb = np.log1p(b)
x = 0.5 * (xa + xb)
d = xa - xb
y_label_main = "Difference: log(1+a) - log(1+b)"
y_is_log = True
method_note = "log1p transform (handles zeros; not a pure log-ratio)"
elif zero_method == "epsilon":
# Replace nonpositives with epsilon; preserve approximate log-ratio interpretation
pos_vals = np.concatenate([a[a > 0], b[b > 0]])
if pos_vals.size == 0:
raise ValueError("No positive values found to infer epsilon.")
if epsilon is None:
# Heuristic: half of the smallest positive value across a and b
eps_used = 0.5 * np.min(pos_vals)
else:
eps_used = float(epsilon)
if eps_used <= 0:
raise ValueError("epsilon must be positive.")
a_eps = np.where(a <= 0, eps_used, a)
b_eps = np.where(b <= 0, eps_used, b)
replaced = int(np.sum(a <= 0) + np.sum(b <= 0))
if replaced > 0:
warnings.warn(
f"Replaced {replaced} zero/nonpositive entries with epsilon={eps_used:g} for log transform.",
RuntimeWarning
)
xa = np.log(a_eps)
xb = np.log(b_eps)
x = 0.5 * (xa + xb) # log(sqrt(a*b)) approximately
d = xa - xb # log(a/b) approximately
y_label_main = "Difference (log with epsilon): log(a_ε) - log(b_ε) ≈ log(a/b)"
y_is_log = True
method_note = f"log scale with epsilon={eps_used:g} (replaced nonpositives)"
else:
# Original scale
x = 0.5 * (a + b)
d = a - b
y_label_main = "Difference: a - b"
method_note = "original scale"
n = d.size
if n < 3:
raise ValueError("Need at least 3 pairs after preprocessing.")
# Estimators
if robust:
bias = np.median(d)
mad = np.median(np.abs(d - bias))
sigma = 1.4826 * mad
else:
bias = np.mean(d)
sigma = np.std(d, ddof=1)
loa_low = bias - 1.96 * sigma
loa_high = bias + 1.96 * sigma
# Create axes
created_fig = False
if ax is None:
fig, ax = plt.subplots(figsize=(7.5, 5.5))
created_fig = True
else:
fig = ax.figure
# Scatter
ax.scatter(x, d, **point_kwargs)
# Bias and LoA lines
ax.axhline(bias, **line_kwargs, label="Bias")
ax.axhline(loa_low, **loa_kwargs, label="LoA (−1.96σ)")
ax.axhline(loa_high, **loa_kwargs, label="LoA (+1.96σ)")
# Optional moving-median smoother
if smooth:
order = np.argsort(x)
xs = x[order]
ds = d[order]
k = max(3, int(np.ceil(smooth_frac * n)))
half = k // 2
x_smooth = []
d_smooth = []
for i in range(n):
lo = max(0, i - half)
hi = min(n, i + half + 1)
x_smooth.append(np.median(xs[lo:hi]))
d_smooth.append(np.median(ds[lo:hi]))
ax.plot(x_smooth, d_smooth, color="#54a24b", linewidth=2.0, alpha=0.9, label="Moving median")
# Labels and title
ax.set_xlabel("Average of logs" if log_scale else "Average of pair: (a + b) / 2")
ax.set_ylabel(y_label_main)
if title is None:
t = "Bland–Altman Plot"
if log_scale:
t += " (log-like scale)"
if robust:
t += " — robust LoA"
ax.set_title(t)
else:
ax.set_title(title)
# Legend and grid
ax.legend(loc="best", frameon=False)
ax.grid(True, linestyle=":", alpha=0.4)
# Secondary y-axis (ratios) when true log-ratio is used
# - For zero_method == "drop": exact log-ratio
# - For zero_method == "epsilon": approx. log-ratio (note in label)
if log_scale and zero_method in {"drop", "epsilon"}:
def logdiff_to_ratio(y):
return np.exp(y)
def ratio_to_logdiff(r):
return np.log(r)
secax = ax.secondary_yaxis("right", functions=(logdiff_to_ratio, ratio_to_logdiff))
label = "Ratio a/b" if zero_method == "drop" else "Approx. ratio a/b (with ε)"
secax.set_ylabel(label)
# Annotate method
ax.text(
0.01, 0.01,
f"Method: {method_note}\n"
f"robust={robust} | smooth={smooth}\n"
f"dropped NaN/inf={dropped_nan_inf}, dropped nonpositive={dropped_nonpos}",
transform=ax.transAxes,
fontsize=9,
va="bottom", ha="left",
color="#666666"
)
fig.tight_layout()
info = {
"n_pairs": int(n),
"bias": float(bias),
"sigma": float(sigma),
"loa_low": float(loa_low),
"loa_high": float(loa_high),
"log_scale": bool(log_scale),
"zero_method": zero_method,
"epsilon": eps_used,
"dropped_nan_inf": dropped_nan_inf,
"dropped_nonpositive": dropped_nonpos,
}
return fig, ax, info
# this function estimates the proteomics standard deviation
# rep1 and rep2 are lists of relative abundances of proteins in treatment and control
import numpy as np
import pandas as pd
from scipy.stats import chi2
def sd_from_pairs(rep1, rep2, ci_level=0.95):
" Estimate instrument (repeatability) standard deviation from paired replicates. Parameters ---------- rep1 : array-like First replicate values (length n). rep2 : array-like Second replicate values (length n). ci_level : float, optional Confidence level for the CI of the instrument SD (default 0.95). Returns ------- results : dict { 'n_pairs': int, 'mean_diff': float, # mean of (rep1 - rep2), i.e…
rep1 = np.asarray(rep1, dtype=float)
rep2 = np.asarray(rep2, dtype=float)
if rep1.shape != rep2.shape:
raise ValueError("rep1 and rep2 must have the same shape")
# Remove pairs with NaNs
mask = np.isfinite(rep1) & np.isfinite(rep2)
rep1 = rep1[mask]
rep2 = rep2[mask]
n = rep1.size
if n < 2:
raise ValueError("Need at least 2 non-missing pairs to estimate SD.")
diffs = rep1 - rep2
mean_diff = float(np.mean(diffs))
sd_diff = float(np.std(diffs, ddof=1)) # sample SD of differences
instrument_sd = sd_diff / np.sqrt(2.0)
# Confidence interval for instrument SD
if ci_level is not None and 0 < ci_level < 1:
alpha = 1 - ci_level
df = n - 1
# CI for variance of differences
chi2_low = chi2.ppf(1 - alpha/2, df)
chi2_high = chi2.ppf(alpha/2, df)
if np.isfinite(chi2_low) and np.isfinite(chi2_high) and chi2_low > 0 and chi2_high > 0:
var_diff_hat = sd_diff**2
var_diff_low = df * var_diff_hat / chi2_low
var_diff_high = df * var_diff_hat / chi2_high
# Convert var(diffs) CI to sigma (instrument SD) CI: sigma^2 = var_diff / 2
sigma_low = np.sqrt(var_diff_low / 2.0)
sigma_high = np.sqrt(var_diff_high / 2.0)
ci = (float(sigma_low), float(sigma_high))
else:
ci = None
else:
ci = None
return {
'n_pairs': int(n),
'mean_diff': mean_diff,
'sd_diff': sd_diff,
'instrument_sd': float(instrument_sd),
'instrument_sd_CI': ci
}
# Now we're going to use this standard deviation to estimate the p value for each of the proteins
import numpy as np
from scipy.stats import norm
def p_value_two_measurements(x1, sd1, x2, sd2):
d = x1 - x2
sd_d = np.sqrt(sd1**2 + sd2**2)
z = d / sd_d
p = 2 * (1 - norm.cdf(abs(z)))
return {"difference": d, "z_score": z, "p_value": p}
# code for the volcano plot:
import numpy as np
import pandas as pd
import matplotlib.pyplot as plt
def benjamini_hochberg(pvals):
" Benjamini–Hochberg FDR correction (independent or positively dependent tests). Returns the array of q-values in the original order. "
pvals = np.asarray(pvals, dtype=float)
n = pvals.size
order = np.argsort(pvals)
ranks = np.arange(1, n+1)
p_sorted = pvals[order]
q_sorted = p_sorted * n / ranks
# Ensure monotonicity (non-increasing when traversing from high rank to low)
q_sorted = np.minimum.accumulate(q_sorted[::-1])[::-1]
# Clip to [0, 1]
q_sorted = np.clip(q_sorted, 0, 1)
qvals = np.empty_like(q_sorted)
qvals[order] = q_sorted
return qvals
def volcano_plot(
differences,
p_values,
*,
effect_thresh=1.0, # threshold on |difference| (e.g., 1 for log2FC)
p_thresh=0.05, # p-value threshold (if use_fdr=False)
use_fdr=False, # if True, use FDR (q-values) instead of raw p
fdr_thresh=0.05, # FDR threshold (if use_fdr=True)
point_size=14,
alpha=0.8,
color_scheme=("tab:grey", "tab:blue", "tab:brown", "tab:red", "tab:olive"), # (ns, down, up, cluster1, cluster2)
annotate_top=0, # annotate N most significant by p (or FDR)
labels=None, # optional list/array of feature names (len=n)
title="Volcano Plot",
xlabel="Difference (e.g., log2 fold change)",
ylabel=r"$-\,\log_{10}(\mathrm{p\text{-}value})$",
grid=True,
figsize=(7.5, 6.0),
ylim_pad=0.5, # extra space on top of y-axis
xlim=None # optionally set x limits (tuple)
):
"""
Create a volcano plot from a list of differences and corresponding p-values.
Parameters
----------
differences : array-like
Effect sizes for each feature (e.g., log2 fold change).
p_values : array-like
P-values corresponding to each feature.
effect_thresh : float
Threshold on absolute difference to call "large effect".
p_thresh : float
P-value threshold for significance (used if use_fdr=False).
use_fdr : bool
If True, compute q-values with BH procedure and use fdr_thresh.
fdr_thresh : float
FDR threshold for significance (used if use_fdr=True).
annotate_top : int
Annotate the top-N most significant features (by p or q).
labels : array-like or None
Optional names for each feature (len = n). Used for annotations.
color_scheme : tuple
Colors for (non-significant, significant down, significant up).
xlabel, ylabel, title : str
Text for axes and plot title.
Returns
-------
fig, ax, df : (matplotlib.figure.Figure, matplotlib.axes.Axes, pandas.DataFrame)
Figure and axes handles, and a DataFrame with computed columns:
['difference','p_value','neglog10p','q_value','is_significant','direction']
"""
# Convert inputs to arrays
diff = np.asarray(differences, dtype=float)
p = np.asarray(p_values, dtype=float)
if diff.shape != p.shape:
raise ValueError("differences and p_values must have the same shape")
n = diff.size
# Protect against p=0 (replace with extremely small value)
# Note: plotting -log10(0) is undefined; clamp to machine small.
eps = 0.00001 #np.finfo(float).tiny
p_clamped = np.clip(p, eps, 1.0)
neglog10p = -np.log10(p_clamped)
# Compute q-values if requested
qvals = benjamini_hochberg(p_clamped) if use_fdr else np.full(n, np.nan)
# Determine significance
if use_fdr:
is_sig = (qvals <= fdr_thresh) & (np.abs(diff) >= effect_thresh)
sig_metric = qvals
sig_label = f"FDR ≤ {fdr_thresh:g}"
else:
is_sig = (p_clamped <= p_thresh) & (np.abs(diff) >= effect_thresh)
sig_metric = p_clamped
sig_label = f"p ≤ {p_thresh:g}"
# Direction (up/down) among the significant ones
direction = np.where(is_sig & (diff > 0), "up",
np.where(is_sig & (diff < 0), "down", "ns"))
# Build a DataFrame for convenience and potential downstream use
df = pd.DataFrame({
"difference": diff,
"p_value": p_clamped,
"neglog10p": neglog10p,
"q_value": qvals,
"is_significant": is_sig,
"direction": direction,
})
if labels is not None:
if len(labels) != n:
raise ValueError("labels must have the same length as inputs")
df["label"] = list(labels)
else:
df["label"] = [None]*n
# Colors
col_ns, col_down, col_up, col_cluster1, col_cluster2 = color_scheme
colors = np.where((df["label"] >= 2465) & (df["label"] <= 2470), col_cluster2, \
np.where((df["label"] >= 47) & (df["label"] <= 60), col_cluster1, \
np.where(df["direction"].eq("up"), col_up, \
np.where(df["direction"].eq("down"), col_down, col_ns))))
# Prepare the plot
fig, ax = plt.subplots(figsize=figsize)
ax.scatter(df["difference"], df["neglog10p"],
c=colors, s=point_size, alpha=alpha, edgecolor="none")
# Threshold lines (vertical effect lines)
ax.axvline(+effect_thresh, color="lightgrey", linestyle="--", linewidth=1)
ax.axvline(-effect_thresh, color="lightgrey", linestyle="--", linewidth=1)
# Horizontal p-value (or FDR) line for reference if not using FDR as y-axis
if not use_fdr and p_thresh is not None:
y_ref = -np.log10(max(p_thresh, eps))
ax.axhline(y_ref, color="lightgrey", linestyle="--", linewidth=1)
else:
y_ref = -np.log10(max(fdr_thresh, eps))
ax.axhline(y_ref, color="lightgrey", linestyle="--", linewidth=1)
# Labels/titles
ax.set_title(title)
ax.set_xlabel(xlabel)
ax.set_ylabel(ylabel)
if grid:
ax.grid(True, linestyle=":", alpha=0.5)
# X/Y limits (add a bit of headroom on y)
if xlim is not None:
ax.set_xlim(xlim)
y_max = float(df["neglog10p"].max()) if n > 0 else 1.0
ax.set_ylim(0, y_max + ylim_pad)
# Legend-like counts
n_up = int((df["direction"] == "up").sum())
n_down = int((df["direction"] == "down").sum())
n_ns = int((df["direction"] == "ns").sum())
ax.text(0.02, 0.98, f"Up: {n_up}\nDown: {n_down}\nNS: {n_ns}\n{sig_label}\n|diff| ≥ {effect_thresh:g}",
transform=ax.transAxes, ha="left", va="top",
bbox=dict(boxstyle="round,pad=0.3", facecolor="white", alpha=0.8, ec="lightgrey"))
# Annotate top-N most significant points (by p or q)
if annotate_top and annotate_top > 0:
# Sort by significance metric: smaller is more significant
order = np.argsort(sig_metric if use_fdr else p_clamped)
k = min(annotate_top, n)
for idx in order[:k]:
x, y = df.iloc[idx][["difference", "neglog10p"]]
lab = df.iloc[idx]["label"]
if lab is None:
lab = f"idx={idx}"
ax.annotate(lab, (x, y),
textcoords="offset points", xytext=(3, 3),
fontsize=9, ha="left", va="bottom",
bbox=dict(boxstyle="round,pad=0.15", fc="white", ec="none", alpha=0.7))
plt.tight_layout()
return fig, ax, df
